# Supplementary material for: Identification of molecular nociceptors in Octopus vulgaris through functional characterisation in Caenorhabditis elegans
Source: Biol Open. 2026 Feb 2;15(1):bio062268. doi: 10.1242/bio.062268 (PMC12919962; doi:10.1242/bio.062268)
Supplement: Table S2. [file biolopen-15-062268-TableS2.xlsx]

## Sheet: Supplementary Table 1
transcript id	Transcript seq	Protein name	Gene symbol	aa seq	INTERPRO scan analysis				NCBI cdd analysis	HHPRED analysis	Closest orthologues on NCBI	Accession number
					Protein family membership	biological process	molecular function
Classically involved in nociception	Classically involved in nocieption
	>c28071_g1_i1 AATTATTCAGGTTTATTAATTCCTCTGACAAAACTCAATTATGCAAATGAAGAATCTGTGATAGTTTCAAATATTTTTTGCACTAATTTCAGCACTAAAACTTCTCTGTTATATTTCTGTACACATATTGCATTGGTAAATTATATTTCACAAAACATCTTTCGCCACTAAAAGCATTAGGATATTCATCTAAACATATTTTTTCTCGAATATTTAGAATTTTTTAAACGATAGTCTGCTATATCAAGACTTTCGGTTTAGAAGCGTGAAGTTCGAAGTTGTAGCATGATAGCAGCATGAAATATGACTTCTCGGTACATTAAAATATCTATAACGAAATATACCTACTCCGCTTTTTAACGACTCATAATATTGTGTAAAGTTG…	Acid-sensing ion channel 1	ASIC1	MTSVRNRFEKGNVEEGPTIEVPTDDEKPSSMFLHFAMNCSLHGLKNAFSESSKRPQKVIWLLLLMTCVAAALFQILDRILYFYQYPVSVLLDVNYNDSLLFPTITICNQNKFRATEAYKLGIYRMIENVNKAENRSIAFSSEFIQQAEALNISERDLRQRISHTKEDMIIDCHWSSERCGPENFTTIFTDEGVCYGFNTDASNPVKVASSGIENGLQLTLNVEQYEYMSGGQKSVGLKVLFHNPHDVPTIKNLGLASATGTNSFFGLQVVEVIGLPKPRGMCENRKLNLFPKYSRSSCEAECVTYALVETCGCRLSYMPEVNDSVPLCSLVSFITCYIPQRDKFYSFRLNCDCPLPCNMLLFDPSISYTAHSENKVSKLIMDPRMADVKQKLINAKEVK…	Epithelial sodium channel (IPR001873)	GO:0006814 sodium ion transport	GO:0005272 sodium channel activity	GO:0016020 membrane	pfam00858: Amiloride-sensitive sodium channel [ASC family]	Acid-sensing ion channel 1; ion channel, ligand-gated ion channel, acid-sensing ion channel, ASIC, ASIC1a, proton-gated	PREDICTED: uncharacterized protein LOC106880211 [Octopus bimaculoides] degenerin-like protein del-10 [Mizuhopecten yessoensis] uncharacterized protein LOC111136116 [Crassostrea virginica] PREDICTED: uncharacterized protein LOC105339731 [Crassostrea gigas] PREDICTED: uncharacterized protein LOC101857070 [Aplysia californica]	MN081801
ASIC	>c33413_g5_i2 ATGAACAATAGTTGCGTTCAACTTGCACCGGACGGCAAGAAAACAACGACGACGGCGCAACCATTAGCGATGAAGGCCAATCTGAAGGACACGTTCCCATCGGCGACGCAGTCAACCTTTGGTCCCCAGTGGGACACAGATTTGAAAAACGGGATGACGGTGGCTGACGAGAAGATGGAAATGAAAAAGGAGACCAAATCATTCGGAAAATTATGGCTGGAATTCACAGATAATTGCACTTTACATGGGATTAGATATATCTGGAACGGTGACTTTATCTTTCGACGACTTCTGTGGTTGTTGTTGGTGCTACTCTGCTTGGGTTTAATGTCTTACCAAATCATTGACCGTATAATCTACTACTACAGCTGGCCAGTCACCGTGA…	Acid-sensing ion channel 1	ASIC1 X1	MNNSCVQLAPDGKKTTTTAQPLAMKANLKDTFPSATQSTFGPQWDTDLKNGMTVADEKMEMKKETKSFGKLWLEFTDNCTLHGIRYIWNGDFIFRRLLWLLLVLLCLGLMSYQIIDRIIYYYSWPVTVNVDINYNKTLIFPSVTICNQNAFRATKAAELQRYRLLEYIYNNVRYVDSSELERFGYNNITMEELFKSVAHQKEDMIISCMWGSEPCTFKNFEQIYTDHGVCYTYSQLQAGNKYRKALSTGAENGLRLILNVEQYEYMPGPNNAAGIKILMHNEDEFPKVRELGLATPTGAHAFVGLKIISLSNLPKPRGLCSTRDLKYFSMYTPENCEIDCFTTRLNERCNCRLFYMPHKNDYPPVCTLKQQQDCYLPNKAEILDLVRKTCVCPVPCKSL…	Epithelial sodium channel (IPR001873)	GO:0006814 sodium ion transport	GO:0005272 sodium channel activity	GO:0016020 membrane	pfam00858: Amiloride-sensitive sodium channel [ASC family]	Acid-sensing ion channel 1; ion channel, ligand-gated ion channel, acid-sensing ion channel, ASIC, ASIC1a, proton-gated	degenerin-like protein del-10 [Mizuhopecten yessoensis] PREDICTED: uncharacterized protein LOC101857070 [Aplysia californica] uncharacterized protein LOC111136116 [Crassostrea virginica] uncharacterized protein LOC110461193 [Mizuhopecten yessoensis] Acid-sensing ion channel 1 [Mizuhopecten yessoensis]	MN081799
	>c33413_g5_i1 ATGTCGAGTTTGGAGTTAGATTCTATTTCGTTTCCACCAACGAGTTATTCGAAAGAATCTAGAAACACCGAGGAAGGAAATGATAGTAGAAAAAAACCTGGCCCAAGGACCGTTTACTTACCAAACTGGGTTCGAGCCTTCGACAGCCAGACGGAATTCATACAAAACTGTACTTTACACGGAGTTCGTTATCTTTTGCTAAGTAATACTTTTATCCTCAGAAAACTTCTGTGGTTGTTGTTGGTGCTACTCTGCTTGGGTTTAATGTCTTACCAAATCATTGACCGTATAATCTACTACTACAGCTGGCCAGTCACCGTGAACGTCGACATCAACTACAACAAAACATTAATCTTCCCCTCTGTAACAATATGCAATCAAAATG…	Acid-sensing ion channel 1	ASIC1 X2	MSSLELDSISFPPTSYSKESRNTEEGNDSRKKPGPRTVYLPNWVRAFDSQTEFIQNCTLHGVRYLLLSNTFILRKLLWLLLVLLCLGLMSYQIIDRIIYYYSWPVTVNVDINYNKTLIFPSVTICNQNAFRATKAAELQRYRLLEYIYNNVRYVDSSELERFGYNNITMEELFKSVAHQKEDMIISCMWGSEPCTFKNFEQIYTDHGVCYTYSQLQAGNKYRKALSTGAENGLRLILNVEQYEYMPGPNNAAGIKILMHNEDEFPKVRELGLATPTGAHAFVGLKIISLSNLPKPRGLCSTRDLKYFSMYTPENCEIDCFTTRLNERCNCRLFYMPHKNDYPPVCTLKQQQDCYLPNKAEILDLVRKTCVCPVPCKSLLFEPTVSYATTSTYAVQSLMN…	Epithelial sodium channel (IPR001873)	GO:0006814 sodium ion transport	GO:0005272 sodium channel activity	GO:0016020 membrane	pfam00858: Amiloride-sensitive sodium channel [ASC family]	Acid-sensing ion channel 1; ion channel, ligand-gated ion channel, acid-sensing ion channel, ASIC, ASIC1a, proton-gated	degenerin-like protein del-10 [Mizuhopecten yessoensis] PREDICTED: uncharacterized protein LOC101857070 [Aplysia californica] uncharacterized protein LOC110461193 [Mizuhopecten yessoensis] Acid-sensing ion channel 1 [Mizuhopecten yessoensis]	MN081800
	>c34210_g4_i4 ATGAAGGTAACAGGCTTTGACAAACTGGGTTTCAACAGTAACCAGTTACGCACAATGAGGCAACAGCTACGCAGGCGGAACTACAATGCGCTCAGCATCATCACAGAATTGGCAGCCGAGAGCAATGCCCACGGACTGGCAAAAATTGCAACATCAACACAGACCCCAAGAAAAGTTCTGTGGGCATTAATGGTAATTGTAGGTTTCACTGCCGCCACACTACAACTCTCCCTTCTCGTCCGGAAATACCTGGAATTCCAGGTGGTAGAAGTTTCTAAAATGAAAGATGGTATGGATGTGGAATTCCCTGCCATCACTGTCTGCAATATAGCGCCAATATCCTTGACGAAAACCAAAGAGCTTCTTAGTTCAGAAACGTCAGAAC…	FMRFamide-activated amiloride-sensitive sodium channel	FaNaC	MKVTGFDKLGFNSNQLRTMRQQLRRRNYNALSIITELAAESNAHGLAKIATSTQTPRKVLWALMVIVGFTAATLQLSLLVRKYLEFQVVEVSKMKDGMDVEFPAITVCNIAPISLTKTKELLSSETSELTQWLQFIDKYNFGAQTDRMFTVQSLYENLADEAQLLGRDLNDFLIHCQYNQEICNIQNFTRYFDGHYFNCYTFNSGHQPGTSLLTHATGPQSGLSLILSLDNDDPPVGGYGSYNIKSNIEHSAGVRVVVHPPSTMPSPVDHGFDVPPGYSSSVGLKTIMHARLSNPYGNCQNSRLQNSSKYIHTVFSCLELCKQRIVMSTCGCRSSNLPEMTSSNFTFCGLVEKKWNWKDMMKNPENYNITKINLTELACEERVLKEFSINRAYESSCNC…	Epithelial sodium channel (IPR001873)	GO:0006814 sodium ion transport	GO:0005272 sodium channel activity	GO:0016020 membrane	pfam00858: Amiloride-sensitive sodium channel	Amiloride-sensitive sodium channel subunit beta; sodium channel, blood pressure, epithelial, salt transport, MEMBRANE PR	FMRFamide-activated amiloride-sensitive sodium channel-like isoform X2 [Octopus sinensis]; FMRFamide-activated amiloride-sensitive sodium channel-like isoform X1 [Octopus sinensis]; PREDICTED: FMRFamide-activated amiloride-sensitive sodium channel-like [Octopus bimaculoides]; hypothetical protein LOTGIDRAFT_160261 [Lottia gigantea]	MN081866
	>c35468_g1_i3 ATGTCTCGTTTAAGATCTGCAATGAAAGCTGTCAATTTTTTGTCACCGAAGACCAAGAAATGCATCCCCGTGCCTGAGAAAGCTAAAGAGAATGAGGAAAGCCAAGTATGTATGATGAACGCCAGTCCCTACTATATATGTAAGTTGGCATCGAAAGGAGACTTGACGTCATTTGAAAAATATTTTAACAAAAATCCTGATCGCCTTCACACTCGCAATACAAAGCGTCAAACAGTCCTACATCTGGCAGCAGAGAAAGGCCACGAAGATATTCTGCTGTTTTCGTTAGCAAACGGTGCAGAGATCGATGCCGAAGATAATAAGGGGTGCACGCCCCTTCACGTTGCCATTATGAATCAGTTTCCTAAGTGTGTCAACATTTTAC…	Transient receptor potential cation channel subfamily A member 1-like	TRPA1L	MSRLRSAMKAVNFLSPKTKKCIPVPEKAKENEESQVCMMNASPYYICKLASKGDLTSFEKYFNKNPDRLHTRNTKRQTVLHLAAEKGHEDILLFSLANGAEIDAEDNKGCTPLHVAIMNQFPKCVNILLKYGCNPHIYNLQEQNAIQLACELDFDDVLLVLLKYKSIDVNAWNKDGNTPLHCTASKDSYKCAKILLENGSLLCQTCEIGFYPIHTAALSGSAKTLNVFFEFVSDQGKDLSRALSYVDKDNNVPLHSAVRSGSLEVVRVCLEAGSRIDLKQDDLYNPLHLASAQGNLDMVSLMSELQEESFMKALRQKDILEMTPLHRATLFNHGHIIEFLISKGADLEIGDIYQRTPLLLAASKGSHEAGNLLCRAGANPLAKDVNSRNVLHLAIKGGA…	Ankyrin repeat-containing domain superfamily (IPR036770)	GO:0006811 ion transport GO:0055085 transmembrane transport	GO:0005216 ion channel activity GO:0005515 protein binding	GO:0016020 membrane	pfam12796: Ankyrin repeats (3 copies); cl31515: ankyrin repeat protein; cl40437: Transient Receptor Potential channel, Vanilloid subfamily (TRPV); cl33707: ankyrin-like protein	Transient receptor potential cation channel subfamily A member 1; transient receptor potential subfamily A member 1, Mem	transient receptor potential cation channel subfamily A member 1-like isoform X1 [Octopus sinensis]; transient receptor potential cation channel subfamily A member 1-like isoform X2 [Octopus sinensis]; PREDICTED: transient receptor potential cation channel subfamily A member 1-like [Octopus bimaculoides]; TRPA1 [Sepia pharaonis]	MN081858
	>c35468_g1_i3 ATGTCTCGTTTAAGATCTGCAATGAAAGCTGTCAATTTTTTGTCACCGAAGACCAAGAAATGCATCCCCGTGCCTGAGAAAGCTAAAGAGAATGAGGAAAGCCAAGTATGTATGATGAACGCCAGTCCCTACTATATATGTAAGTTGGCATCGAAAGGAGACTTGACGTCATTTGAAAAATATTTTAACAAAAATCCTGATCGCCTTCACACTCGCAATACAAAGCGTCAAACAGTCCTACATCTGGCAGCAGAGAAAGGCCACGAAGATATTCTGCTGTTTTCGTTAGCAAACGGTGCAGAGATCGATGCCGAAGATAATAAGGGGTGCACGCCCCTTCACGTTGCCATTATGAATCAGTTTCCTAAGTGTGTCAACATTTTAC…	Transient receptor potential cation channel subfamily A member 1-like	TRPA1L	MSRLRSAMKAVNFLSPKTKKCIPVPEKAKENEESQVCMMNASPYYICKLASKGDLTSFEKYFNKNPDRLHTRNTKRQTVLHLAAEKGHEDILLFSLANGAEIDAEDNKGCTPLHVAIMNQFPKCVNILLKYGCNPHIYNLQEQNAIQLACELDFDDVLLVLLKYKSIDVNAWNKDGNTPLHCTASKDSYKCAKILLENGSLLCQTCEIGFYPIHTAALSGSAKTLNVFFEFVSDQGKDLSRALSYVDKDNNVPLHSAVRSGSLEVVRVCLEAGSRIDLKQDDLYNPLHLASAQGNLDMVSLMSELQEESFMKALRQKDILEMTPLHRATLFNHGHIIEFLISKGADLEIGDIYQRTPLLLAASKGSHEAGNLLCRAGANPLAKDVNSRNVLHLAIKGGA…	Ankyrin repeat-containing domain superfamily (IPR036770)	GO:0006811 ion transport GO:0055085 transmembrane transport	GO:0005216 ion channel activity GO:0005515 protein binding	GO:0016020 membrane	pfam12796: Ankyrin repeats (3 copies); cl31515: ankyrin repeat protein; cl40437: Transient Receptor Potential channel, Vanilloid subfamily (TRPV); cl33707: ankyrin-like protein	Transient receptor potential cation channel subfamily A member 1; transient receptor potential subfamily A member 1, Mem	transient receptor potential cation channel subfamily A member 1-like isoform X1 [Octopus sinensis]; transient receptor potential cation channel subfamily A member 1-like isoform X2 [Octopus sinensis]; PREDICTED: transient receptor potential cation channel subfamily A member 1-like [Octopus bimaculoides]; TRPA1 [Sepia pharaonis]	MN081858
	>c31382_g11_i1 ATGGAAATGGAAACACTGGTTTCAGGAGATAAAAAGGACTCGCTACCTCGTGATGAAAGTATAATTAGTGCAGAAGCTCTTAATTTAACTTTACATCAATGTGCTCGAGATGGCGATATTAACAGTACCAAATTAATCCTAGAGTACTTGAATACCCAGAAAAAGTTGCGTAGAAATATCAACAAACACGATGACAATGAGTTGAGTCCATTGCATTATGCAGTACGCTATGGCAATATAGATATTGTGAAGCTGTTGGTTGAAAATGGTGCACATATCAATGACCCTGGTGATTATGGAGCACAGCCATTACATTTTGCGGCCAAATATAAAAGAGATGCTTCAAAAAGATCAGATGCAACACCAGTCAGTGAAGATGTTCCT…	Transient receptor potential cation channel subfamily A member 1 homolog	TRPA1H	MEMETLVSGDKKDSLPRDESIISAEALNLTLHQCARDGDINSTKLILEYLNTQKKLRRNINKHDDNELSPLHYAVRYGNIDIVKLLVENGAHINDPGDYGAQPLHFAAKYKRDASKRSDATPVSEDVPDAEDLAEYGVIPYLVERGADINAQDTYGSTPLHFAAMRGNDVAVTLLVQFPHIEVDKVDKTQMTALHTAARYNQKAVAEALINAGAKIRCFDDERCTPLFYACFHGCLDIVNLLFDAATKEDEWIVCYELVADKNIDGKTCLHAAVDGGFAEVAKICLMRGADVNGVESDRSMPLHRAAMSGNMECVKLLVDNSARIDAYDEEQSTPLHKAALYNHYNVVDYLIKCGARVNKRDSDSYTPLLLAALRGHSETIEILMNASADPLAVDKYEK…	Ankyrin repeat-containing domain superfamily (IPR036770)	GO:0006811 ion transport GO:0055085 transmembrane transport	GO:0005216 ion channel activity GO:0005515 protein binding	GO:0016020 membrane	cl33707: ankyrin-like protein; cl40437: Transient Receptor Potential channel, Vanilloid subfamily (TRPV) superfamily; cl39094: Ankyrin repeats (3 copies); cl25603: Uncharacterized N-terminal domain of peptidoglycan hydrolase CwlO [Function unknown]	Transient receptor potential cation channel subfamily A member 1; transient receptor potential subfamily A member 1, Mem	transient receptor potential cation channel subfamily A member 1 homolog [Octopus sinensis]; hypothetical protein OCBIM_22011808mg [Octopus bimaculoides]; PREDICTED: transient receptor potential cation channel subfamily A member 1 homolog [Octopus bimaculoides]; TRPA1 [Sepia pharaonis]	MN081859
>c30608_g5_i7 ATCGGCGGAGTTTTCGTTGATGTTTGTTCTGTTGCCGATGTTCAGCAGCGCCCCCTACAG CGCCACTGTCGTCTGCTCACCATTAACTTTGTCGTTTCACTTGTGTTACTAGCTTCATCT GTGGCTCGTAGCATCGTCAGTTTAATTTCTAAACGGACGACAACGATAACAAACAGCCTC TATATACAGGGGTCAATATGTTTACAGTGGATGAAATTAGTAAATGCAAAAGGAAAAGAC GCGGTGAGATATATTTTCTATTATGAATCAGAAGAATACCTTTTTGTGCAGTGTGCAAAA TATAAAACCAAGTATTGCGCTTAAGCAGGCAACGGGTTGATAATTTTGATAATATCATGC CGTCAAAATCAACACGTGA…	>c30608_g5_i7 ATGCCGTCAAAATCAACACGTGAAAAGCGATCTACGGGGAGACTGAATTTCGGCGAGAAGTCTAATGGTGTTGGACGTTCGTTAACTGAACTGGAGGAAGAATTCATTTACGCTGCAGAATTCGGAGACATTCCTACGGTGCAAAGAATCCTTCAGGATAATACAAACTTTAATATCGACTATAATGACATTCTGGGTCGCACACCGCTTCGTCTGGCAGTCGGCAATGAGCATCTGGAGGTGGTTGAACTACTTCTTGATAGATGCAACTCCACAACTATCCATGAAGCACTCTTGCAAGCTATTAGTGCTGGTCACGAAAATATAGCTGAAACCATTCTGAAACATCCCAAATATAAAGACATCAAAAGAGAAAATAAACGTT…	Short transient receptor potential channel 3 X1	TRPC3 X1	MPSKSTREKRSTGRLNFGEKSNGVGRSLTELEEEFIYAAEFGDIPTVQRILQDNTNFNIDYNDILGRTPLRLAVGNEHLEVVELLLDRCNSTTIHEALLQAISAGHENIAETILKHPKYKDIKRENKRFGETDYFYNQTSEDSPFSSDITPLILAAERNQFEIVQLLLLRGDTIQKPHHYYCACQECNNKLQFDQLRLAKTRLNAYRGLASGAYISLSSKDPVLTAFELAQELRDVARVEKYFKNDYLSLADQLSQYVVKLLDKVRGHDELEILLNKSGQSSEDETYELLSRLKMAIQFNEKKFVAHPSCQQKLVSIWYSNFRTLERSNWITRIMIMTLVTTTYPILAIVYWFAPKSKLQKILRCPCIKFIGHTMMFVVFLIMIIISTFTELPDAKKSL…	transient receptor potential channel, canonical (IPR002153)	GO:0070588 calcium ion transmembrane transport GO:0006811 ion transport GO:0055085 transmembrane transport	GO:0005515 protein binding GO:0005262 calcium channel activity GO:0005216 ion channel activity	GO:0016020 membrane	cl36751: transient-receptor-potential calcium channel protein	Short transient receptor potential channel 6; Ion transport protein Transient receptor ion channel II, Structural Genomi	short transient receptor potential channel 3 [Octopus sinensis]; PREDICTED: short transient receptor potential channel 3-like [Octopus bimaculoides]; hypothetical protein BaRGS_021842 [Batillaria attramentaria]; short transient receptor potential channel 3-like isoform X2 [Pecten maximus]	PV164455
>c30608_g5_i1 AAATAAATAAATAAATAAATGAACTACTGTTGCATTACTCTGCACCACCCCCTACTCTCA CCACTCTCTCACCAGTACCAGTACCAGTACCACTACCACTACATTGCCTGTCTCTGTCTC TTCTTTGGTTTGTTGACAGAGGTAGCAGCAGTGCAGTGGTGTTCTAGTGTTTCGAATATC AGTGATAGCGCTGGAGTCCACCACAGGCAAAGACGACATTTTCTCATTATAGTAATAATA ATGTAAGCTAGCAGTTTTATCACCTGTATATAATATATTTTTCGAGGTCGCTATCATAGG AGATATGATTCCTGTTGTGGTCTTCTGCACCGACAACCGTCTCGCCACTATCCTTCTCGT TGTTGCGTATCCCTTTCAG…	>c30608_g5_i1 ATGCATCCTTTAGATAACAATACTCTTCGAACTTCCTACACATCCAAGCGGATGGGAAGCGCCAAAAACACCTGGAACACTTACAAGTATGAGAAACTCTGGGTGGACGAAACCGCAAAAGGCAGGCAACGGGTTGATAATTTTGATAATATCATGCCGTCAAAATCAACACGTGAAAGGCGATCTACGGGGAGACTGAGTTTCGGCGGGAAGTCTAGTGGTGTTGGACGTTCGTTAACTGAACTGGAGGAAGAATTCATTTACGCTGCAGAATTCGGAGACATTCCTACGGTGCAAAGAATCCTTCAGGATAATACAAACTTTAATATCGACTATAATGACATTCTGGGTCGCACACCGCTTCGTCTGGCAGTCGGCAATGAGC…	Short transient receptor potential channel 3 X2	TRPC3 X2	MHPLDNNTLRTSYTSKRMGSAKNTWNTYKYEKLWVDETAKGRQRVDNFDNIMPSKSTRERRSTGRLSFGGKSSGVGRSLTELEEEFIYAAEFGDIPTVQRILQDNTNFNIDYNDILGRTPLRLAVGNEHLEVVELLLDRCNSTTIHEALLQAISAGHENIAETILKHPKYKDIKRENKRFGETDYFYNQTSEDSPFSSDITPLILAAERNQFEIVQLLLLRGDTIQKPHHYYCACQECNNKLQFDQLRLAKTRLNAYRGLASGAYISLSSKDPVLTAFELAQELRDVARVEKYFKNDYLSLADQLSQYVVKLLDKVRGHDELEILLNKSGQSSEDETYELLSRLKMAIQFNEKKFVAHPSCQQKLVSIWYSNFRTLERSNWITRIMIMTLVTTTYPILA…	transient receptor potential channel, canonical (IPR002153)	GO:0070588 calcium ion transmembrane transport GO:0006811 ion transport GO:0055085 transmembrane transport	GO:0005515 protein binding GO:0005262 calcium channel activity GO:0005216 ion channel activity	GO:0016020 membrane	cl36751: transient-receptor-potential calcium channel protein	Short transient receptor potential channel 6; Ion transport protein Transient receptor ion channel II, Structural Genomi	short transient receptor potential channel 3 [Octopus sinensis]; PREDICTED: short transient receptor potential channel 3-like [Octopus bimaculoides]; hypothetical protein BaRGS_021842 [Batillaria attramentaria]; LOW QUALITY PROTEIN: short transient receptor potential channel 3-like [Pomacea canaliculata]	PV164456
>c30608_g5_i6 AAATAAATAAATAAATAAATGAACTACTGTTGCATTACTCTGCACCACCCCCTACTCTCA CCACTCTCTCACCAGTACCAGTACCAGTACCACTACCACTACATTGCCTGTCTCTGTCTC TTCTTTGGTTTGTTGACAGAGGTAGCAGCAGTGCAGTGGTGTTCTAGTGTTTCGAATATC AGTGATAGCGCTGGAGTCCACCACAGGCAAAGACGACATTTTCTCATTATAGTAATAATA ATGTAAGCTAGCAGTTTTATCACCTGTATATAATATATTTTTCGAGGTCGCTATCATAGG AGATATGATTCCTGTTGTGGTCTTCTGCACCGACAACCGTCTCGCCACTATCCTTCTCGT TGTTGCGTATCCCTTTCAG…	>c30608_g5_i6 ATGCATCCTTTAGATAACAATACTCTTCGAACTTCCTACACATCCAAGCGGATGGGAAGCGCCAAAAACACCTGGAACACTTACAAGTATGAGAAACTCTGGGTGGACGAAACCGCAAAAGGCAGGCAACGGGTTGATAATTTTGATAATATCATGCCGTCAAAATCAACACGTGAAAAGCGATCTACGGGGAGACTGAATTTCGGCGAGAAGTCTAATGGTGTTGGACGTTCGTTAACTGAACTGGAGGAAGAATTCATTTACGCTGCAGAATTCGGAGACATTCCTACGGTGCAAAGAATCCTTCAGGATAATACAAACTTTAATATCGACTATAATGACATTCTGGGTCGCACACCGCTTCGTCTGGCAGTCGGCAATGAGC…	Short transient receptor potential channel 3 X3	TRPC3 X3	MHPLDNNTLRTSYTSKRMGSAKNTWNTYKYEKLWVDETAKGRQRVDNFDNIMPSKSTREKRSTGRLNFGEKSNGVGRSLTELEEEFIYAAEFGDIPTVQRILQDNTNFNIDYNDILGRTPLRLAVGNEHLEAGTSESPPQNVEDDTVVELLLDRCNSTTIHEALLQAISAGHENIAETILKHPKYKDIKRENKRFGETDYFYNQTSEDSPFSSDITPLILAAERNQFEIVQLLLLRGDTIQKPHHYYCACQECNNKLQFDQLRLAKTRLNAYRGLASGAYISLSSKDPVLTAFELAQELRDVARVEKYFKNDYLSLADQLSQYVVKLLDKVRGHDELEILLNKSGQSSEDETYELLSRLKMAIQFNEKKFVAHPSCQQKLVSIWYSNFRTLERSNWITR…	transient receptor potential channel, canonical (IPR002153)	GO:0070588 calcium ion transmembrane transport GO:0006811 ion transport GO:0055085 transmembrane transport	GO:0005515 protein binding GO:0005262 calcium channel activity GO:0005216 ion channel activity	GO:0016020 membrane	cl36751: transient-receptor-potential calcium channel protein	Short transient receptor potential channel 6; Ion transport protein Transient receptor ion channel II, Structural Genomi	short transient receptor potential channel 3 [Octopus sinensis]; PREDICTED: short transient receptor potential channel 3-like [Octopus bimaculoides]; hypothetical protein BaRGS_021842 [Batillaria attramentaria]; LOW QUALITY PROTEIN: short transient receptor potential channel 3-like [Pomacea canaliculata]	PV164457
>c30608_g5_i3 ATCGGCGGAGTTTTCGTTGATGTTTGTTCTGTTGCCGATGTTCAGCAGCGCCCCCTACAG CGCCACTGTCGTCTGCTCACCATTAACTTTGTCGTTTCACTTGTGTTACTAGCTTCATCT GTGGCTCGTAGCATCGTCAGTTTAATTTCTAAACGGACGACAACGATAACAAACAGCCTC TATATACAGGGGTCAATATGTTTACAGTGGATGAAATTAGTAAATGCAAAAGGAAAAGAC GCGGCAGGCAACGGGTTGATAATTTTGATAATATCATGCCGTCAAAATCAACACGTGAAA AGCGATCTACGGGGAGACTGAATTTCGGCGAGAAGTCTAATGGTGTTGGACGTTCGTTAA CTGAACTGGAGGAAGAATT…	>c30608_g5_i3 ATGTTTACAGTGGATGAAATTAGTAAATGCAAAAGGAAAAGACGCGGCAGGCAACGGGTTGATAATTTTGATAATATCATGCCGTCAAAATCAACACGTGAAAAGCGATCTACGGGGAGACTGAATTTCGGCGAGAAGTCTAATGGTGTTGGACGTTCGTTAACTGAACTGGAGGAAGAATTCATTTACGCTGCAGAATTCGGAGACATTCCTACGGTGCAAAGAATCCTTCAGGATAATACAAACTTTAATATCGACTATAATGACATTCTGGGTCGCACACCGCTTCGTCTGGCAGTCGGCAATGAGCATCTGGAGGCAGGTACAAGTGAATCTCCACCCCAAAATGTCGAGGATGACACAGTGGTTGAACTACTTCTTGATA…	Short transient receptor potential channel 3 X4	TRPC3 X4	MFTVDEISKCKRKRRGRQRVDNFDNIMPSKSTREKRSTGRLNFGEKSNGVGRSLTELEEEFIYAAEFGDIPTVQRILQDNTNFNIDYNDILGRTPLRLAVGNEHLEAGTSESPPQNVEDDTVVELLLDRCNSTTIHEALLQAISAGHENIAETILKHPKYKDIKRENKRFGETDYFYNQTSEDSPFSSDITPLILAAERNQFEIVQLLLLRGDTIQKPHHYYCACQECNNKLQFDQLRLAKTRLNAYRGLASGAYISLSSKDPVLTAFELAQELRDVARVEKYFKNDYLSLADQLSQYVVKLLDKVRGHDELEILLNKSGQSSEDETYELLSRLKMAIQFNEKKFVAHPSCQQKLVSIWYSNFRTLERSNWITRIMIMTLVTTTYPILAIVYWFAPKSK…	transient receptor potential channel, canonical (IPR002153)	GO:0070588 calcium ion transmembrane transport GO:0006811 ion transport GO:0055085 transmembrane transport	GO:0005515 protein binding GO:0005262 calcium channel activity GO:0005216 ion channel activity	GO:0016020 membrane	cl36751: transient-receptor-potential calcium channel protein	Short transient receptor potential channel 6; Ion transport protein Transient receptor ion channel II, Structural Genomi	short transient receptor potential channel 3 [Octopus sinensis]; PREDICTED: short transient receptor potential channel 3-like [Octopus bimaculoides]; hypothetical protein BaRGS_021842 [Batillaria attramentaria]; short transient receptor potential channel 3-like isoform X2 [Pecten maximus]	PV164458
>c33217_g5_i7 (fragment of c33217_g5_i1) ATATTCTTGTCAGGAAGGTCAAGAAGTTTGGACTATACAACAGTGGACAACAAGCGCTGC TCGACGATGCCATCACAGGGATCGCTTTTCAACAATTTTGAGGATGTCCAGCTGACAGAT GAAGAACGCGTCTTTTTGAATGCAGCTGCGCTGGGAGATGTAGGAGTTGTACGCCAGTCG ATCGAGGAGAATGAAATGCTATTCAATGTCAACTGCGTTGACTATATGGGCCGCAGTGCA CTACACCTGGCTATTGACAGTGAAAAGTTGGATGTTATTGAGATCCTCTTGGACAATGTT AACTTCAATTGCATTGAAGAATCTCTATTGCATGCTATCAGCAAAGGAGGAAC…	>c33217_g5_i7 ATGCCATCACAGGGATCGCTTTTCAACAATTTTGAGGATGTCCAGCTGACAGATGAAGAACGCGTCTTTTTGAATGCAGCTGCGCTGGGAGATGTAGGAGTTGTACGCCAGTCGATCGAGGAGAATGAAATGCTATTCAATGTCAACTGCGTTGACTATATGGGCCGCAGTGCACTACACCTGGCTATTGACAGTGAAAAGTTGGATGTTATTGAGATCCTCTTGGACAATGTTAACTTCAATTGCATTGAAGAATCTCTATTGCATGCTATCAGCAAAGGAGGAACGAAAATTGTCAAGATCATTATAGAACATCCGACTTTCATGGCTGGGGAAAACAAGCTGCGTAAGATGGACGGCGGTGAGGCCTTTTTCAGAACAGAGG…	Short transient receptor potential channel 3 X5	TRPC3 X5	MPSQGSLFNNFEDVQLTDEERVFLNAAALGDVGVVRQSIEENEMLFNVNCVDYMGRSALHLAIDSEKLDVIEILLDNVNFNCIEESLLHAISKGGTKIVKIIIEHPTFMAGENKLRKMDGGEAFFRTEEKSQFPPDITPLILAAHCNNHEIIQMFLSRNHTIEKPHPISCKCTGCVTKQNYDSLKRSRSRLNAYRSLASPAYMALSSPDPIMTTFELRQEMQKLAEVEKEFKNEYLGLVEQCMDFACELMDLCRGTQEVEAVLSGGWGDISIRDPLARLKMALRYEEKKFVAHPNCQQHMTSIWYGSEMGFLQSLNWWRKLSFGVIYIPFVPFFCAAYIIAPNSKASAVMRCPVIKFVTHTASHICFLILLAAATFRLTENSVHISSTEELTSTQHTHL…	transient receptor potential channel, canonical (IPR002153)	GO:0070588 calcium ion transmembrane transport GO:0006811 ion transport GO:0055085 transmembrane transport	GO:0005515 protein binding GO:0005262 calcium channel activity GO:0005216 ion channel activity	GO:0016020 membrane	cl36751: transient-receptor-potential calcium channel protein	Short transient receptor potential channel 6; Ion transport protein Transient receptor ion channel II, Structural Genomi	PREDICTED: short transient receptor potential channel 3-like [Octopus bimaculoides]; short transient receptor potential channel 3-like isoform X6 [Pomacea canaliculata]; short transient receptor potential channel 3-like isoform X5 [Pomacea canaliculata]; short transient receptor potential channel 3-like isoform X7 [Pomacea canaliculata]; TRPC3 [Mytilus coruscus]	PV164459
>c33217_g5_i2 (fragment of c33217_g5_i3) CGTTACTCGCGATTTGGACTATACAACAGTGGACAACAAGCGCTGCTCGACGATGCCATC ACAGGGATCGCTTTTCAACAATTTTGAGGATGTCCAGGGCATCGGCAAGATATCACAATC ATTTTACCAGAAAATAAGGGATACCTCACAGCTGACAGATGAAGAACGCGTCTTTTTGAA TGCAGCTGCGCTGGGAGATGTAGGAGTTGTACGCCAGTCGATCGAGGAGAATGAAATGCT ATTCAATGTCAACTGCGTTGACTATATGGGCCGCAGTGCACTACACCTGGCTATTGACAG TGAAAAGTTGGATGTTATTGAGATCCTCTTGGACAATGTTAACTTCAATTGCA…	>c33217_g5_i2 ATGCCATCACAGGGATCGCTTTTCAACAATTTTGAGGATGTCCAGGGCATCGGCAAGATATCACAATCATTTTACCAGAAAATAAGGGATACCTCACAGCTGACAGATGAAGAACGCGTCTTTTTGAATGCAGCTGCGCTGGGAGATGTAGGAGTTGTACGCCAGTCGATCGAGGAGAATGAAATGCTATTCAATGTCAACTGCGTTGACTATATGGGCCGCAGTGCACTACACCTGGCTATTGACAGTGAAAAGTTGGATGTTATTGAGATCCTCTTGGACAATGTTAACTTCAATTGCATTGAAGAATCTCTATTGCATGCTATCAGCAAAGGAGGAACGAAAATTGTCAAGATCATTATAGAACATCCGACTTTCATGGCTG…	Short transient receptor potential channel 3 X6	TRPC3 X6	MPSQGSLFNNFEDVQGIGKISQSFYQKIRDTSQLTDEERVFLNAAALGDVGVVRQSIEENEMLFNVNCVDYMGRSALHLAIDSEKLDVIEILLDNVNFNCIEESLLHAISKGGTKIVKIIIEHPTFMAGENKLRKMDGGEAFFRTEEKSQFPPDITPLILAAHCNNHEIIQMFLSRNHTIEKPHPISCKCTGCVTKQNYDSLKRSRSRLNAYRSLASPAYMALSSPDPIMTTFELRQEMQKLAEVEKEFKNEYLGLVEQCMDFACELMDLCRGTQEVEAVLSGGWGDISIRDPLARLKMALRYEEKKFVAHPNCQQHMTSIWYGSEMGFLQSLNWWRKLSFGVIYIPFVPFFCAAYIIAPNSKASAVMRCPVIKFVTHTASHICFLILLAAATFRLTEN…	transient receptor potential channel, canonical (IPR002153)	GO:0070588 calcium ion transmembrane transport GO:0006811 ion transport GO:0055085 transmembrane transport	GO:0005515 protein binding GO:0005262 calcium channel activity GO:0005216 ion channel activity	GO:0016020 membrane	cl36751: transient-receptor-potential calcium channel protein	Short transient receptor potential channel 6; Ion transport protein Transient receptor ion channel II, Structural Genomi	short transient receptor potential channel 3-like [Octopus vulgaris] short transient receptor potential channel 7 [Octopus bimaculoides] short transient receptor potential channel 3-like [Octopus vulgaris] short transient receptor potential channel 7-like [Haliotis asinina] short transient receptor potential channel 7-like [Liolophura japonica]	PV164460
>c33217_g5_i1 AGAAAAGAAAAAAAGGCAAGAATTATGTGATTCCGAAACACTGGATTAACTTACCGTAGA ATCGAACAACGTCTAAACTCTTCTATTCGGGATTATGAGATTAAATACCACCAAAACTAA CTTGATACCTATGGTACCATTTTTGGACTATACAACAGTGGACAACAAGCGCTGCTCGAC GATGCCATCACAGGGATCGCTTTTCAACAATTTTGAGGATGTCCAGCTGACAGATGAAGA ACGCGTCTTTTTGAATGCAGCTGCGCTGGGAGATGTAGGAGTTGTACGCCAGTCGATCGA GGAGAATGAAATGCTATTCAATGTCAACTGCGTTGACTATATGGGCCGCAGTGCACTACA CCTGGCTATTGACAGTGAA…	>c33217_g5_i1 ATGAGATTAAATACCACCAAAACTAACTTGATACCTATGGTACCATTTTTGGACTATACAACAGTGGACAACAAGCGCTGCTCGACGATGCCATCACAGGGATCGCTTTTCAACAATTTTGAGGATGTCCAGCTGACAGATGAAGAACGCGTCTTTTTGAATGCAGCTGCGCTGGGAGATGTAGGAGTTGTACGCCAGTCGATCGAGGAGAATGAAATGCTATTCAATGTCAACTGCGTTGACTATATGGGCCGCAGTGCACTACACCTGGCTATTGACAGTGAAAAGTTGGATGTTATTGAGATCCTCTTGGACAATGTTAACTTCAATTGCATTGAAGAATCTCTATTGCATGCTATCAGCAAAGGAGGAACGAAAATTGTCA…	Short transient receptor potential channel 3 X7	TRPC3 X7	MRLNTTKTNLIPMVPFLDYTTVDNKRCSTMPSQGSLFNNFEDVQLTDEERVFLNAAALGDVGVVRQSIEENEMLFNVNCVDYMGRSALHLAIDSEKLDVIEILLDNVNFNCIEESLLHAISKGGTKIVKIIIEHPTFMAGENKLRKMDGGEAFFRTEEKSQFPPDITPLILAAHCNNHEIIQMFLSRNHTIEKPHPISCKCTGCVTKQNYDSLKRSRSRLNAYRSLASPAYMALSSPDPIMTTFELRQEMQKLAEVEKEFKNEYLGLVEQCMDFACELMDLCRGTQEVEAVLSGGWGDISIRDPLARLKMALRYEEKKFVAHPNCQQHMTSIWYGSEMGFLQSLNWWRKLSFGVIYIPFVPFFCAAYIIAPNSKASAVMRCPVIKFVTHTASHICFLIL…	transient receptor potential channel, canonical (IPR002153)	GO:0070588 calcium ion transmembrane transport GO:0006811 ion transport GO:0055085 transmembrane transport	GO:0005515 protein binding GO:0005262 calcium channel activity GO:0005216 ion channel activity	GO:0016020 membrane	cl36751: transient-receptor-potential calcium channel protein	Short transient receptor potential channel 6; Ion transport protein Transient receptor ion channel II, Structural Genomi	PREDICTED: short transient receptor potential channel 3-like [Octopus bimaculoides]; short transient receptor potential channel 3-like isoform X6 [Pomacea canaliculata]; short transient receptor potential channel 3-like isoform X5 [Pomacea canaliculata]; short transient receptor potential channel 3-like isoform X7 [Pomacea canaliculata]; TRPC3 [Mytilus coruscus]	PV164461
>c33217_g5_i3 AGAAAAGAAAAAAAGGCAAGAATTATGTGATTCCGAAACACTGGATTAACTTACCGTAGA ATCGAACAACGTCTAAACTCTTCTATTCGGGATTATGAGATTAAATACCACCAAAACTAA CTTGATACCTATGGTACCATTTTTGGACTATACAACAGTGGACAACAAGCGCTGCTCGAC GATGCCATCACAGGGATCGCTTTTCAACAATTTTGAGGATGTCCAGGGCATCGGCAAGAT ATCACAATCATTTTACCAGAAAATAAGGGATACCTCACAGCTGACAGATGAAGAACGCGT CTTTTTGAATGCAGCTGCGCTGGGAGATGTAGGAGTTGTACGCCAGTCGATCGAGGAGAA TGAAATGCTATTCAATGTC…	>c33217_g5_i3 ATGAGATTAAATACCACCAAAACTAACTTGATACCTATGGTACCATTTTTGGACTATACAACAGTGGACAACAAGCGCTGCTCGACGATGCCATCACAGGGATCGCTTTTCAACAATTTTGAGGATGTCCAGGGCATCGGCAAGATATCACAATCATTTTACCAGAAAATAAGGGATACCTCACAGCTGACAGATGAAGAACGCGTCTTTTTGAATGCAGCTGCGCTGGGAGATGTAGGAGTTGTACGCCAGTCGATCGAGGAGAATGAAATGCTATTCAATGTCAACTGCGTTGACTATATGGGCCGCAGTGCACTACACCTGGCTATTGACAGTGAAAAGTTGGATGTTATTGAGATCCTCTTGGACAATGTTAACTTCAATT…	Short transient receptor potential channel 3 X8	TRPC3 X8	MRLNTTKTNLIPMVPFLDYTTVDNKRCSTMPSQGSLFNNFEDVQGIGKISQSFYQKIRDTSQLTDEERVFLNAAALGDVGVVRQSIEENEMLFNVNCVDYMGRSALHLAIDSEKLDVIEILLDNVNFNCIEESLLHAISKGGTKIVKIIIEHPTFMAGENKLRKMDGGEAFFRTEEKSQFPPDITPLILAAHCNNHEIIQMFLSRNHTIEKPHPISCKCTGCVTKQNYDSLKRSRSRLNAYRSLASPAYMALSSPDPIMTTFELRQEMQKLAEVEKEFKNEYLGLVEQCMDFACELMDLCRGTQEVEAVLSGGWGDISIRDPLARLKMALRYEEKKFVAHPNCQQHMTSIWYGSEMGFLQSLNWWRKLSFGVIYIPFVPFFCAAYIIAPNSKASAVMRC…	transient receptor potential channel, canonical (IPR002153)	GO:0070588 calcium ion transmembrane transport GO:0006811 ion transport GO:0055085 transmembrane transport	GO:0005515 protein binding GO:0005262 calcium channel activity GO:0005216 ion channel activity	GO:0016020 membrane	cl36751: transient-receptor-potential calcium channel protein	Short transient receptor potential channel 6; Ion transport protein Transient receptor ion channel II, Structural Genomi	PREDICTED: short transient receptor potential channel 3-like [Octopus bimaculoides]; short transient receptor potential channel 3-like isoform X6 [Pomacea canaliculata]; short transient receptor potential channel 3-like isoform X5 [Pomacea canaliculata]; short transient receptor potential channel 3-like isoform X7 [Pomacea canaliculata]; TRPC3 [Mytilus coruscus]	PV164462
>c33217_g5_i6 TGCAGAACTGCTGGCATCTTTATGGTCAACTGGTACTGGTAAAGAACCGGTAGAGAAAAG CACGGCCATAGTGGAAAGCGTCGGCATGTGTTTATTTGGCATCTATCATGTGGTCATAAT TATTGTCCTAATCAATATGTTGATTGCAATGATGAGCCATTCGTTTGAAGACATTCAGGG AGACTGTGACGTGGAATGGAAATTTGCCCGAACAAAACTGTGGATGAACTATATGGATGA TGGGAGTACCCTACCTGTCCCCTTCAGCATGATACCTACACCTAAGTCGTTCTTATATGC ATGGGCCTTTTGCAAAGAGCTCTTCAACCCACATTCTGAGGGGCTCTTTGATATTGAAAG GGCTCGCAAGCAAACTTTT…	>c33217_g5_i6 ATGAGATTAAATACCACCAAAACTAACTTGATACCTATGGTACCATTTTTGGACTATACAACAGTGGACAACAAGCGCTGCTCGACGATGCCATCACAGGGATCGCTTTTCAACAATTTTGAGGATGTCCAGGGCATCGGCAAGATATCACAATCATTTTACCAGAAAATAAGGGATACCTCACAGCTGACAGATGAAGAACGCGTCTTTTTGAATGCAGCTGCGCTGGGAGATGTAGGAGTTGTACGCCAGTCGATCGAGGAGAATGAAATGCTATTCAATGTCAACTGCGTTGACTATATGGGCCGCAGTGCACTACACCTGGCTATTGACAGTGAAAAGTTGGATGTTATTGAGATCCTCTTGGACAATGTTAACTTCAATT…	Short transient receptor potential channel 3 X9	TRPC3 X9	MCLFGIYHVVIIIVLINMLIAMMSHSFEDIQGDCDVEWKFARTKLWMNYMDDGSTLPVPFSMIPTPKSFLYAWAFCKELFNPHSEGLFDIERARKQTFIKKRRDTVCKNLELKTEETSYTDIMHRLVKRYLFKLERAKDEKENVKDIANVRGEEIELFETPPDGPPPVPETPSRIPYATPPIPEHEDTETKMPARSAPHTNKKTGTRSVNRRTSVSNSGPIATTLAIPQLDAIQRQQKLLDVRLQHLQSNTRENNKMMDDVDFIRRLMTENQKALFNIIQALANIQTEIVNLAQCLRPPSPKAHTKQGSTQSRGGQSNSTNTSSNSAQPRRQSKEDESKV	transient receptor potential channel, canonical (IPR002153)	GO:0070588 calcium ion transmembrane transport	GO:0005262 calcium channel activity	GO:0016020 membrane	cl36751: transient-receptor-potential calcium channel protein	Short transient receptor potential channel 6; Ion transport protein Transient receptor ion channel II, Structural Genomi	PREDICTED: short transient receptor potential channel 3-like [Octopus bimaculoides]; hypothetical protein OCBIM_22020009mg [Octopus bimaculoides]; short transient receptor potential channel [Elysia marginata]; short transient receptor potential channel 3-like isoform X8 [Pomacea canaliculata]; short transient receptor potential channel 3-like isoform X7 [Pomacea canaliculata];	PV164463
>c26244_g2_i1 TTACAACATCGACAACGACGCGCAAGACAACATCGGCAGATCGCCATGTCGATATTAATA GGAATGGAGAGGAAGGAGAAGAAACGGAGTCTCAGCATTGGCGCTCTCACCACTCTTGTG GAGACACGTCTTCAGGATGGCCTCACAGATGATGAACAAGACTTTCACTCAGCTGCGGAA ATCGGTGATCTGGAAACGGTCAGACGTCTTGTGGAATCAGGTAAAGTGTCCAGTATCTGC ACCGATTCTATGGGCCGCACCTGTTTGCATGTAGCCACGATTGCCAATGATCCGGAAATG GTTCGCTACTTGCTCGATCTCTATCCAGAGGACTTCACACATTCTGCATTTCTCTGTGCA GTAGAAAACGATAGAGAGA…	>c26244_g2_i1 ATGTCGATATTAATAGGAATGGAGAGGAAGGAGAAGAAACGGAGTCTCAGCATTGGCGCTCTCACCACTCTTGTGGAGACACGTCTTCAGGATGGCCTCACAGATGATGAACAAGACTTTCACTCAGCTGCGGAAATCGGTGATCTGGAAACGGTCAGACGTCTTGTGGAATCAGGTAAAGTGTCCAGTATCTGCACCGATTCTATGGGCCGCACCTGTTTGCATGTAGCCACGATTGCCAATGATCCGGAAATGGTTCGCTACTTGCTCGATCTCTATCCAGAGGACTTCACACATTCTGCATTTCTCTGTGCAGTAGAAAACGATAGAGAGAAACTATGTGACATATTTCTAACGCTTCCAATGTATACACTTGACGAAGCAG…	Short transient receptor potential channel 3 X10	TRPC3 X10	MSILIGMERKEKKRSLSIGALTTLVETRLQDGLTDDEQDFHSAAEIGDLETVRRLVESGKVSSICTDSMGRTCLHVATIANDPEMVRYLLDLYPEDFTHSAFLCAVENDREKLCDIFLTLPMYTLDEAEPKIPEKTTESSNEKSETVRRLLREALIIAATQNNFLIVKKLMLRGILLDMPHEYFCMCKTCSVARSEDFMRFTNGRLDAFRAIASPAYLVLTERDPIVAAFHLSERFRKMAEIETEYKQVYYELDSQVQGFTLDLLAECQSSEEVRILLGVDPGVERPDTLPLINMGLVYQQKKFLAHHKCQSQVAQLWYSGVPILRYLNNFKYLVMSIPVGMILIPVLSMVYIITGYGKVFNFLNTPITRFLSYTTSYFTFLLLMVSSKLSLSDNWASI…	transient receptor potential channel, canonical (IPR002153)	GO:0070588 calcium ion transmembrane transport GO:0006811 ion transport GO:0055085 transmembrane transport	GO:0005515 protein binding GO:0005262 calcium channel activity GO:0005216 ion channel activity	GO:0016020 membrane	cl36751: transient-receptor-potential calcium channel protein; cl37461: helix-rich Mycoplasma protein;	Short transient receptor potential channel 6; Ion transport protein Transient receptor ion channel II, Structural Genomi	short transient receptor potential channel 3 [Octopus sinensis]; hypothetical protein OCBIM_22039458mg [Octopus bimaculoides]; PREDICTED: short transient receptor potential channel 3-like [Octopus bimaculoides]; short transient receptor potential channel 3-like [Pomacea canaliculata]	PV164464
>c31340_g2_i1 CCATCATACACCCCCACCCATCAGTTGTAAGCATCATGGATTCTGGCAGCTTCCTGTACA ATAACAGCTTCATTCCCGACCAACTTCACATACGGGGACACTTCTTTCCACTTCACACTG GCGTCTTCTAGTATACGACTATCAAAGGTGTCTGCAAAGTCATAGTGAAAATTCCAGACT TCAGCTTCTACCCATGCATTGTCCGTATTTCTTGGATCATCAACGTAACCTTTGTAAAGC AGACAGGCTGAGAAGCCCTGGTTATCTTGTTCTGTGCGAAGACTTGTTCTTGAACCAGAC AACATTGGCAGCATTGTCTGACTGGTCGAGCGGGATGGACTGGACAGTGATGCTGAACTG CGGGGACAGTGAGTCGAAG…	>c31340_g2_i1 ATGGACAATAACGGAAGTCCCAAATCTTGGACAAAACTCGCTTTCTTGAATCGTAATGACCAGTACCGGCCAATCGACATGTACAACGATAACCGTAGCTACACCGATTACGAAGACAGCATCTACCCCGATCGCAATCAGTTTTTTCTAGATGGTGAAAGCGTCAACCAGTCCGTTGTATCGTCTCTGCGTGGTATTAGCCGAGATAGCTTCTGCATGTCTACTGCACACATAGCTGAAGACCCCCTGGAACTTCTGGAGTGTGGGGGAATTAATGATGAAGAACAAGGATCATATTATCCTGAAGTGGAACCCGTCCAGCGCACTGTTGACTCAGCAGGTGCCGTGTCTGTTGACACACAGGACAGTGGACTTTTCAAAGACT…	Transient receptor potential cation channel subfamily M member 2 X1	TRPM2 X1	MDNNGSPKSWTKLAFLNRNDQYRPIDMYNDNRSYTDYEDSIYPDRNQFFLDGESVNQSVVSSLRGISRDSFCMSTAHIAEDPLELLECGGINDEEQGSYYPEVEPVQRTVDSAGAVSVDTQDSGLFKDSPLPCGNIQFWSESTDPTDFQSKKHYVCVPTDTSVEDLADFMGLFWRMRSPKIVLSVVSGIKHFKGWKNPKLKEQFQKGIIKAANTTELWIITNGVDGGIAKTIGDAIHEEKIHRISNRVQQAYASIHAEQCHRLPKLTVIGIMPKHCISYESSFDGLYDGPIVIKNEGHKPNSDCYDLNPDHTHLILVEDEVGERSIFTHFRCLLEYRLGSELGRPHRFKRFFSNESFEMEMQTETPAASVPVVGLLVQGGPKSIDHILFFLKNKMPVLV…	None predicted	None predicted	None predicted	None predicted	cl39032: SLOG in TRPM; cl36751: transient-receptor-potential calcium channel protein; cl00447: Nudix_Hydrolase super family	Transient receptor potential cation channel subfamily M member 2; TRPM2 channel, apo state, TRANSPORT PROTEIN; 3.3A {Hom	transient receptor potential cation channel subfamily M member-like 2 isoform X1 [Octopus sinensis]; transient receptor potential cation channel subfamily M member-like 2 isoform X2 [Octopus sinensis]; transient receptor potential cation channel subfamily M member-like 2 isoform X3 [Octopus sinensis]; PREDICTED: transient receptor potential cation channel subfamily M member 2-like [Octopus bimacu…	PV164447
>c36054_g5_i2 TTTCTTTTTTTCTCTCTCTCTCTCACCTCATTCAAGCTGCCTCCTTCTCTTTCACTTGTCTTTCCACCAGCTATATTATTCCAATAGCTACAGGACAGATGCATACGCTTATATATAAATACAGTTTTTATACATGATGTCACTTGTATGACCCACCTAATATAACTATTGTTTGCATCCATTAGGACTACAACTGCTGTTCTTGTTACTGCTGTGTCTGGTTCATTATAATTAATAACTTCCCAATACTTTTGTCTATTAAATATTTATTACATTGTTGGTAGAAAGAAATATAGACAATTTCATACATCTTCAGCCAGCATTTCAACAGGAAATCTCTGCTTGATGATTTTCTCCTTTAAGTTTTTCTTTTATCCAAGTAAGT…	>c36054_g5_i2 ATGTTAACCAAAAGTTCTCCATCTCTTTGGATAAAACTTGTTAATTACATCTCCGATATTTGGAACATAGTTGATGTTATAACAATCATCTTGTTCATCATTGGAATCATTCTTCGCCACCTGCACTATTCTGATACTGCCAGAGTGGTGCTCAGTTTAAATTTGATTTCCTTTTACTTCCGTGTTCTTCATATGTTTTCCATTCACCAAGAACTTGGTCCAAAGCTTGTAATGATTAAGAAAATGATGCAAGACCTTGGATATTTCTTCATGATCCTGTTTGTTTTCATGGTTGCCTATGGTATTGCCACCCAGTCAATTCTCCATCCAAGCACACCAATGTCATATGATCTATTTAGAGGAGTTTTTAAAAAAGCATATTTTC…	Transient receptor potential cation channel subfamily M member 2 X2	TRPM2 X2	MLTKSSPSLWIKLVNYISDIWNIVDVITIILFIIGIILRHLHYSDTARVVLSLNLISFYFRVLHMFSIHQELGPKLVMIKKMMQDLGYFFMILFVFMVAYGIATQSILHPSTPMSYDLFRGVFKKAYFQMYGELFLEEYDETNCNNISGKCPSTIGTYIAPILMCLYILLTNILLLNLLIAMFSCTFQNVQVNTDLHWHFQRYSLIFEFYTRPPLPPPLILLNNIYLLFRYLYKKKRHLPYKKKSGFREKFDKNDEKRLIHWEDEMADSYLSKKEKYDSNSMYEKVISSSNRIDQLTLKVEELQHQLQYSKYENSQNAFPKILSPKSVMEISKDVSTSNQKLQKIEEKMNDIDTSLTWIKEKLKGENHQAEISC	None predicted	GO:0006811 ion transport GO:0055085 transmembrane transport	GO:0005216 ion channel activity	GO:0016020 membrane	cl36751 transient-receptor-potential calcium channel protein;	Transient receptor potential cation channel subfamily M member 7; CryoEM, Truncated mouse TRPM7, MEMBRANE PROTEIN; HET:	transient receptor potential cation channel subfamily M member-like 2 isoform X4 [Octopus sinensis]; transient receptor potential cation channel subfamily M member-like 2 isoform X5 [Octopus sinensis]; transient receptor potential cation channel subfamily M member-like 2 isoform X1 [Octopus sinensis]; transient receptor potential cation channel subfamily M member-like 2 isoform X2 [Octopus sinens…	PV164448
>c36054_g5_i4 TTTCTTTTTTTCTCTCTCTCTCTCACCTCATTCAAGCTGCCTCCTTCTCTTTCACTTGTCTTTCCACCAGCTATATTATTCCAATAGCTACAGGACAGATGCATACGCTTATATATAAATACAGTTTTTATACATGATGTCACTTGTATGACCCACCTAATATAACTATTGTTTGCATCCATTAGGACTACAACTGCTGTTCTTGTTACTGCTGTGTCTGGTTCATTATAATTAATAACTTCCCAATACTTTTGTCTATTAAATATTTATTACATTGTTGGTAGAAAGAAATATAGACAATTTCATACATCTTCAGCCAGCATTTCAACAGGAAATCTCTGCTTGATGATTTTCTCCTTTAAGTTTTTCTTTTATCCAAGTAAGT…	>c36054_g5_i4 ATGTCACTTTGGATACGATTTACCAATTACATCAATGACTTTTGGAACATAGTTGATGTTATAACCATCAGCTTGTTCGTTTTTGGAGTCATTCTTCGCTTCTTGAAAATGATGGATGCTACTAGAGTGGTTCTCAATTTAAATTTGATTTCCTTCTTCATCCGTATTCTCTATATGCTTTCATCTCACAGACATCTTGGGCCAAAGCTTGTAATGATAAAAAAGATGATACAAGACCTTGGATATTTTATCGTAATTCTGCTTGTTTTCATGATTGCTTTTGGCATTTCTACCCAATCAATTCTCTATCCAAGTACACCTGTCTCATACGATTTATTTAAAGCCGTGTTTAGAAAGGCATATTTCCACATGTATGGAGAACTTT…	Transient receptor potential cation channel subfamily M member 2 X3	TRPM2 X3	MSLWIRFTNYINDFWNIVDVITISLFVFGVILRFLKMMDATRVVLNLNLISFFIRILYMLSSHRHLGPKLVMIKKMIQDLGYFIVILLVFMIAFGISTQSILYPSTPVSYDLFKAVFRKAYFHMYGELFLEEYDETNCNNISGKCPSTIGTYIAPILMCLYILLTNILLLNLLIAMFSCTFQNVQVNTDLHWHFQRYSLIFEFYTRPPLPPPLILLNNIYLLFRYLYKKKRHLPYKKKSGFREKFDKNDEKRLIHWEDEMADSYLSKKEKYDSNSMYEKVISSSNRIDQLTLKVEELQHQLQYSKYENSQNAFPKILSPKSVMEISKDVSTSNQKLQKIEEKMNDIDTSLTWIKEKLKGENHQAEISC-NAG-RCMKLSIFLSTNNVINI	None predicted	GO:0006811 ion transport GO:0055085 transmembrane transport	GO:0005216 ion channel activity	GO:0016020 membrane	cl36751 transient-receptor-potential calcium channel protein;	Transient receptor potential cation channel subfamily M member 7; CryoEM, Truncated mouse TRPM7, MEMBRANE PROTEIN; HET:	transient receptor potential cation channel subfamily M member-like 2 isoform X3 [Octopus sinensis]; transient receptor potential cation channel subfamily M member-like 2 isoform X4 [Octopus sinensis]; transient receptor potential cation channel subfamily M member-like 2 isoform X5 [Octopus sinensis]; transient receptor potential cation channel subfamily M member-like 2 isoform X1 [Octopus sinens…	PV164449
	>c31482_g3_i2 ATGAATAGCTATATGTCCAGGAAAACCATTTCTCAGACTCCTTCTCGGTTGAGCTTAGAAAGCCCTGTTCTGGAATATAATAATAATTTGGCCAACTCAGGGTCGTCATTATCTTTGACCATGCTGCAGGTCAACAAAGAATATCATAACCAGTCACGTACAAGTTTAGCGTCGATTTTTGAGGATTTAGCTATAATCCGACGTTCTTTCCTCAAACGAGGATCTGATATGTGCCAGCGAGCTTGGATTGAGAGAGTCTTTTGTAAACGGGAATGTATTAGATTTATTCCCAGTTCCAGAGATCACTCAAAATGTTGTTGTGGACGGGAAGAAGATAGACATGTTGCCCTTACACGGGAAATTGCTGCTGACTATACAGAAGAAC…	Transient receptor potential cation channel subfamily M member 3	TRPM3	MNSYMSRKTISQTPSRLSLESPVLEYNNNLANSGSSLSLTMLQVNKEYHNQSRTSLASIFEDLAIIRRSFLKRGSDMCQRAWIERVFCKRECIRFIPSSRDHSKCCCGREEDRHVALTREIAADYTEERWHPLRHTEVKPTDAYGTIEFQGAPHPSKAQYVRLSSFDSKVEHILELLQKFWGLDLPKLLITVHGGILNFDLQPKLKRVFRKGLLKAAKTTGAWIVTGGTNTGVTRHVGDAISDLTTKAKNKVVAIGIASWGIVENKELLIGSDKIVPYHCVSSPKTNCAVLNSNHSYFLLIDNGTVGKYGGEILLRKKLEKYISQQKICINSGVKGRGVPVICVVLEGGANTIRSVLEYVTDSPPIPVVVCDGSGRAADLLAFTHKYTSDDGIMLEGIR…	TRPM, tetramerisation domain homologous superfamily (IPR037162)	GO:0051262 protein tetramerization GO:0006811 ion transport GO:0055085 transmembrane transport	GO:0005216 ion channel activity	GO:0016020 membrane	pfam18139: SLOG in TRPM; pfam16519: Tetramerisation domain of TRPM; cl36751: transient-receptor-potential calcium channel protein	Transient receptor potential cation channel subfamily M member 7; CryoEM, Truncated mouse TRPM7, MEMBRANE PROTEIN, TRANS	transient receptor potential cation channel subfamily M member 3 isoform X1 [Octopus sinensis]; transient receptor potential cation channel subfamily M member 3 isoform X2 [Octopus sinensis]; transient receptor potential cation channel subfamily M member 3 isoform X4 [Octopus sinensis]; transient receptor potential cation channel subfamily M member 3 isoform X8 [Octopus sinensis]; transient recep…	MN081860
>c31482_g3_i4 AAAAAAAAAAAAAAACACACGCCAAACCAAAAACCCAAACAATATTAAATATATTTTTCT AATCTATATTAATTATTCCCACTTTTTTCATTAAGGGAATCTTAGTCTCATAGAATTTTT TCATCGTCCAAGAAATTTTGTAGTCTTTTATTTTTTTCATGATTTTTACTTTGTTAATTG TATGAATAGCTATATGTCCAGGAAAACCATTTCTCAGACTCCTTCTCGGTTGAGCTTAGA AAGCCCTGTTCTGGAATATAATAATAATTTGGCCAACTCAGGGTCGTCATTATCTTTGAC CATGCTGCAGGTCAACAAAGAATATCATAACCAGTCACGTACAAGTTTAGCGTCGATTTT TGAGGATTTAGCTATAATC…	>c31482_g3_i4 ATGAATAGCTATATGTCCAGGAAAACCATTTCTCAGACTCCTTCTCGGTTGAGCTTAGAAAGCCCTGTTCTGGAATATAATAATAATTTGGCCAACTCAGGGTCGTCATTATCTTTGACCATGCTGCAGGTCAACAAAGAATATCATAACCAGTCACGTACAAGTTTAGCGTCGATTTTTGAGGATTTAGCTATAATCCGACGTTCTTTCCTCAAACGAGGATCTGATATGTGCCAGCGAGCTTGGATTGAGAGAGTCTTTTGTAAACGGGAATGTATTAGATTTATTCCCAGTTCCAGAGATCACTCAAAATGTTGTTGTGGACGGGAAGAAGATAGACATGTTGCCCTTACACGGGAAATTGCTGCTGACTATACAGAAGAAC…	transient receptor potential cation channel subfamily M member 3 isoform X2	TRPM3 X2	MNSYMSRKTISQTPSRLSLESPVLEYNNNLANSGSSLSLTMLQVNKEYHNQSRTSLASIFEDLAIIRRSFLKRGSDMCQRAWIERVFCKRECIRFIPSSRDHSKCCCGREEDRHVALTREIAADYTEERWHPLRHTEVKPTDAYGTIEFQGAPHPSKAQYVRLSSFDSKVEHILELLQKFWGLDLPKLLITVHGGILNFDLQPKLKRVFRKGLLKAAKTTGAWIVTGGTNTGVTRHVGDAISDLTTKAKNKVVAIGIASWGIVENKELLIGSDKIVPYHCVSSPKTNCAVLNSNHSYFLLIDNGTVGKYGGEILLRKKLEKYISQQKICINSGVKGRGVPVICVVLEGGANTIRSVLEYVTDSPPIPVVVCDGSGRAADLLAFTHKYTSDDGIMLEGIR…	TRPM, tetramerisation domain homologous superfamily (IPR037162)	GO:0051262 protein tetramerization GO:0006811 ion transport GO:0055085 transmembrane transport	GO:0005216 ion channel activity	GO:0016020 membrane	pfam18139: SLOG in TRPM; pfam16519: Tetramerisation domain of TRPM; cl36751: transient-receptor-potential calcium channel protein	Transient receptor potential cation channel subfamily M member 7; CryoEM, Truncated mouse TRPM7, MEMBRANE PROTEIN, TRANS	transient receptor potential cation channel subfamily M member 3 isoform X2 [Octopus sinensis]; transient receptor potential cation channel subfamily M member 3 isoform X1 [Octopus sinensis]; transient receptor potential cation channel subfamily M member 3 isoform X6 [Octopus sinensis]; transient receptor potential cation channel subfamily M member 3 isoform X5 [Octopus sinensis]; transient recep…	PV164444
>c31482_g3_i5 CGAGAATCATGTGCTTGCCTATCATTGGCTTAGTTAATTCAACTAAGATACAAGTCAACA TTGTTCGAATATTACTAAGTACTTGAAACCCGTCTTGTTTTTGCTTTATTATTCGCCGTC GATGGAGAAAATTATTTACGTTGAGAAAAAACTGAAATCGTTGAAGTCTTCACTTGATCT GATTGGAAACGCACTTGGTGAGCCCGGACATGGCTTATCGGATGGTGAATTTCCGTGAGG AAAGTGATGTCCATAAAAACATTTCAATATTTTCTTGGAATGATCGCCAGAATTCTGTGG AATCAACGAAATTGATGTGCCAGCGAGCTTGGATTGAGAGAGTCTTTTGTAAACGGGAAT GTATTAGATTTATTCCCAG…	>c31482_g3_i5 ATGGCTTATCGGATGGTGAATTTCCGTGAGGAAAGTGATGTCCATAAAAACATTTCAATATTTTCTTGGAATGATCGCCAGAATTCTGTGGAATCAACGAAATTGATGTGCCAGCGAGCTTGGATTGAGAGAGTCTTTTGTAAACGGGAATGTATTAGATTTATTCCCAGTTCCAGAGATCACTCAAAATGTTGTTGTGGACGGGAAGAAGATAGACATGTTGCCCTTACACGGGAAATTGCTGCTGACTATACAGAAGAACGTTGGCATCCGCTCCGCCACACTGAAGTGAAACCGACAGATGCTTATGGGACAATAGAATTTCAGGGAGCCCCACATCCTAGTAAAGCTCAGTATGTTCGGCTGAGCAGTTTTGACAGTAAAG…	transient receptor potential cation channel subfamily M member 3 isoform X3	TRPM3 X3	MAYRMVNFREESDVHKNISIFSWNDRQNSVESTKLMCQRAWIERVFCKRECIRFIPSSRDHSKCCCGREEDRHVALTREIAADYTEERWHPLRHTEVKPTDAYGTIEFQGAPHPSKAQYVRLSSFDSKVEHILELLQKFWGLDLPKLLITVHGGILNFDLQPKLKRVFRKGLLKAAKTTGAWIVTGGTNTGVTRHVGDAISDLTTKAKNKVVAIGIASWGIVENKELLIGSDKIVPYHCVSSPKTNCAVLNSNHSYFLLIDNGTVGKYGGEILLRKKLEKYISQQKICINSGVKGRGVPVICVVLEGGANTIRSVLEYVTDSPPIPVVVCDGSGRAADLLAFTHKYTSDDGIMLEGIRDQLIVTIQKTFQYTQMQAEKLFIELMLCVKKKELITVFRLG…	TRPM, tetramerisation domain homologous superfamily (IPR037162)	GO:0051262 protein tetramerization GO:0006811 ion transport GO:0055085 transmembrane transport	GO:0005216 ion channel activity	GO:0016020 membrane	pfam18139: SLOG in TRPM; pfam16519: Tetramerisation domain of TRPM; cl36751: transient-receptor-potential calcium channel protein	Transient receptor potential cation channel subfamily M member 7; CryoEM, Truncated mouse TRPM7, MEMBRANE PROTEIN, TRANS	transient receptor potential cation channel subfamily M member 3 isoform X4 [Octopus sinensis]; transient receptor potential cation channel subfamily M member 3 isoform X5 [Octopus sinensis]; transient receptor potential cation channel subfamily M member 3 isoform X1 [Octopus sinensis]; transient receptor potential cation channel subfamily M member 3 isoform X8 [Octopus sinensis]; transient recep…	PV164445
>c31482_g3_i1 CGAGAATCATGTGCTTGCCTATCATTGGCTTAGTTAATTCAACTAAGATACAAGTCAACA TTGTTCGAATATTACTAAGTACTTGAAACCCGTCTTGTTTTTGCTTTATTATTCGCCGTC GATGGAGAAAATTATTTACGTTGAGAAAAAACTGAAATCGTTGAAGTCTTCACTTGATCT GATTGGAAACGCACTTGGTGAGCCCGGACATGGCTTATCGGATGGTGAATTTCCGTGAGG AAAGTGATGTCCATAAAAACATTTCAATATTTTCTTGGAATGATCGCCAGAATTCTGTGG AATCAACGAAATTGCTTACTCAGCTGTGGTATGTGCCAGCGAGCTTGGATTGAGAGAGTC TTTTGTAAACGGGAATGTA…	>c31482_g3_i1 ATGTCCATAAAAACATTTCAATATTTTCTTGGAATGATCGCCAGAATTCTGTGGAATCAACGAAATTGCTTACTCAGCTGTGGTATGTGCCAGCGAGCTTGGATTGAGAGAGTCTTTTGTAAACGGGAATGTATTAGATTTATTCCCAGTTCCAGAGATCACTCAAAATGTTGTTGTGGACGGGAAGAAGATAGACATGTTGCCCTTACACGGGAAATTGCTGCTGACTATACAGAAGAACGTTGGCATCCGCTCCGCCACACTGAAGTGAAACCGACAGATGCTTATGGGACAATAGAATTTCAGGGAGCCCCACATCCTAGTAAAGCTCAGTATGTTCGGCTGAGCAGTTTTGACAGTAAAGTAGAGCACATTTTGGAATTGT…	transient receptor potential cation channel subfamily M member 3 isoform X4	TRPM3 X4	MSIKTFQYFLGMIARILWNQRNCLLSCGMCQRAWIERVFCKRECIRFIPSSRDHSKCCCGREEDRHVALTREIAADYTEERWHPLRHTEVKPTDAYGTIEFQGAPHPSKAQYVRLSSFDSKVEHILELLQKFWGLDLPKLLITVHGGILNFDLQPKLKRVFRKGLLKAAKTTGAWIVTGGTNTGVTRHVGDAISDLTTKAKNKVVAIGIASWGIVENKELLIGSDKIVPYHCVSSPKTNCAVLNSNHSYFLLIDNGTVGKYGGEILLRKKLEKYISQQKICINSGVKGRGVPVICVVLEGGANTIRSVLEYVTDSPPIPVVVCDGSGRAADLLAFTHKYTSDDGIMLEGIRDQLIVTIQKTFQYTQMQAEKLFIELMLCVKKKELITVFRLGEADMDLA…	TRPM, tetramerisation domain homologous superfamily (IPR037162)	GO:0051262 protein tetramerization GO:0006811 ion transport GO:0055085 transmembrane transport	GO:0005216 ion channel activity	GO:0016020 membrane	pfam18139: SLOG in TRPM; pfam16519: Tetramerisation domain of TRPM; cl36751: transient-receptor-potential calcium channel protein	Transient receptor potential cation channel subfamily M member 7; CryoEM, Truncated mouse TRPM7, MEMBRANE PROTEIN, TRANS	transient receptor potential cation channel subfamily M member 3 isoform X6 [Octopus sinensis]; transient receptor potential cation channel subfamily M member 3 isoform X5 [Octopus sinensis]; transient receptor potential cation channel subfamily M member 3 isoform X1 [Octopus sinensis]; transient receptor potential cation channel subfamily M member 3 isoform X4 [Octopus sinensis]; transient recep…	PV164446
>c29186_g1_i4 GCGGAATATAAACACTATTCGATTATGGAGAAGATGCATG CGTAAAATGCTACCCGACATGGCAGGAAATATTGGTTATG AAGATGGACACCCCAACATAAATTCAATTGGGCATGCTAA ACCACCATTAAGACGTCAGCCTTCGTATTATACTCCAGAC ATGGAAGATCGGATGCGACGACGTTTGAAGTTCCATTTTA TGGACCCCATAGAAAAATTAAAAGCCAAAAAACGAATACC ATGGAAGATGTTGTTACAAGTGGTGAAAATTATTTTGGTA ACAATACAGTTGTGCATTTTTGGTTTGGAACGAGGAAATT TTGTGGACTATGTTGAGAAAAATACAATATCATTGAAGCA CCTATTTCTGAAAGAC…	>c29186_g1_i4 ATGCGTAAAATGCTACCCGACATGGCAGGAAATATTGGTTATGAAGATGGACACCCCAACATAAATTCAATTGGGCATGCTAAACCACCATTAAGACGTCAGCCTTCGTATTATACTCCAGACATGGAAGATCGGATGCGACGACGTTTGAAGTTCCATTTTATGGACCCCATAGAAAAATTAAAAGCCAAAAAACGAATACCATGGAAGATGTTGTTACAAGTGGTGAAAATTATTTTGGTAACAATACAGTTGTGCATTTTTGGTTTGGAACGAGGAAATTTTGTGGACTATGTTGAGAAAAATACAATATCATTGAAGCACCTATTTCTGAAAGACTGGGAAGCTGCCTATGAAACCCTTCCTTACCCGCCTGCAACTGGCA…	Mucolipin-3 X1	TRPML X1	MRKMLPDMAGNIGYEDGHPNINSIGHAKPPLRRQPSYYTPDMEDRMRRRLKFHFMDPIEKLKAKKRIPWKMLLQVVKIILVTIQLCIFGLERGNFVDYVEKNTISLKHLFLKDWEAAYETLPYPPATGTYAVYEISSVFEHIDFVSNQYSKMNRIAIGGYHFWHHNASAIPTVSMCKTNYYSGSYFPNGTFIFNPRLIRTCANVTQVDFGNGTVKFDFKEFLKRKKIRLSLDRLLKIELNFLVHTVRLELDVPHRCPICFLMNVSITFDNSDRNGQMLVFLNPNISEVGCRGMIIGLNETEKKRVQTAFDIFIIIVSTMSSILCLRSIWRAQSLKHETAKFFKNHFRKVLEWYDRLEFLNMWFILIVINDCLTIVGSCFKIKIETRNVPNTSQNYDLCA…	Mucolipin (IPR039031)	None predicted	monoatomic cation channel activity (GO:0005261)	None predicted	ELD_TRPML cd21050 extracytosolic/lumenal domain (ELD) found in transient receptor potential channel mucolipins ... 125-291 3.81e-57 PKD_channel super family cl37568 Polycystin cation channel; This family contains the cation channel region from group II of ... 352-533 4.92e-09	Mucolipin-3; ion channel, TRP channel, lysosomal, TRANSPORT PROTEIN; HET: NAG; 3.62A {Homo sapiens}	Hypothetical predicted protein [Octopus vulgaris] mucolipin-3 isoform X4 [Octopus sinensis] mucolipin-3 isoform X2 [Octopus sinensis] Hypothetical predicted protein [Octopus vulgaris] mucolipin-3 isoform X1 [Octopus sinensis]	PV164560
>c29186_g1_i1 GAAAGAGGGAACCAGTCAACATGTTTTAATTGTGCTTCTG TATCGACATACATTTATCTGTTTAATCTTTGTATGGTGGA CGAAAACAACAACATTGAAACAGTTGATTGGGAACTATAT TTAGATGTGTATTTATGAAAATGACGTTATGAAGAAACAG CCATGCACTTCACAACATCACATCTTCCCCACGTCTTGTA AATAATATCGGCCTTCATCTCTAGACATGGCAGGAAATAT TGGTTATGAAGATGGACACCCCAACATAAATTCAATTGGG CATGCTAAACCACCATTAAGACGTCAGCCTTCGTATTATA CTCCAGACATGGAAGATCGGATGCGACGACGTTTGAAGTT CCATTTTATGGACCCC…	>c29186_g1_i1 ATGGCAGGAAATATTGGTTATGAAGATGGACACCCCAACATAAATTCAATTGGGCATGCTAAACCACCATTAAGACGTCAGCCTTCGTATTATACTCCAGACATGGAAGATCGGATGCGACGACGTTTGAAGTTCCATTTTATGGACCCCATAGAAAAATTAAAAGCCAAAAAACGAATACCATGGAAGATGTTGTTACAAGTGGTGAAAATTATTTTGGTAACAATACAGTTGTGCATTTTTGGTTTGGAACGAGGAAATTTTGTGGACTATGTTGAGAAAAATACAATATCATTGAAGCACCTATTTCTGAAAGACTGGGAAGCTGCCTATGAAACCCTTCCTTACCCGCCTGCAACTGGCACATATGCTGTCTACGAGATCA…	Mucolipin-3 X2	TRPML X2	MAGNIGYEDGHPNINSIGHAKPPLRRQPSYYTPDMEDRMRRRLKFHFMDPIEKLKAKKRIPWKMLLQVVKIILVTIQLCIFGLERGNFVDYVEKNTISLKHLFLKDWEAAYETLPYPPATGTYAVYEISSVFEHIDFVSNQYSKMNRIAIGGYHFWHHNASAIPTVSMCKTNYYSGSYFPNGTFIFNPRLIRTCANVTQVDFGNGTVKFDFKEFLKRKKIRLSLDRLLKIELNFLVHTVRLELDVPHRCPICFLMNVSITFDNSDRNGQMLVFLNPNISEVGCRGMIIGLNETEKKRVQTAFDIFIIIVSTMSSILCLRSIWRAQSLKHETAKFFKNHFRKVLEWYDRLEFLNMWFILIVINDCLTIVGSCFKIKIETRNVPNTSQNYDLCAIMLGTGN…	Mucolipin (IPR039031)	None predicted	monoatomic cation channel activity (GO:0005261)	None predicted	ELD_TRPML cd21050 extracytosolic/lumenal domain (ELD) found in transient receptor potential channel mucolipins ... 118-284 4.90e-57 PKD_channel super family cl37568 Polycystin cation channel; This family contains the cation channel region from group II of ... 345-526 5.08e-09	Mucolipin-3; ion channel, TRP channel, lysosomal, TRANSPORT PROTEIN; HET: NAG; 3.62A {Homo sapiens}	mucolipin-3 isoform X2 [Octopus sinensis] Hypothetical predicted protein [Octopus vulgaris] Hypothetical predicted protein [Octopus vulgaris] mucolipin-3 isoform X3 [Octopus sinensis] mucolipin-3 isoform X1 [Octopus sinensis]	PV164561
>c31314_g5_i1 TTTCTTTTTTTCTTTCTTTCTTTCAATTAGTATTATTATT ATTATTATATATATGCTAATTTCAAACAATGAAAATGAGT GCACAACACTGCATTGGACAAATATTCATTATTTGTGGGT TAATAACTATTAGTCTTCTTAACCCACAAATAAAGTATAT GTATATATGTGTATGCATACACATGTACATACACACACAC ACACCCCACTATGGTATCATCCTTAGTTATTAATCACCAC TGAAACATAAATGTTAGAAGAGGAAGTAATAAGATGTGGG TAGGGAAGATTTCTCTTATGTTCAGTGCAACTGGAACTCT CCCTCTCTCTCATTTTCCATTTGGTAAAGGGCACTGTTGT TGTTATTGCTGCTGCC…	>c31314_g5_i1 ATGATTCTACAACAGTTATCTGATGAGCCACCCCTGGTGCAAGCCTGTTTTCACAAGAACCTCGACGAAGTCCGAACTCTCTTGCAGCAAAAGACTGAGGTTAATTTTCAGGATGCCGAGAAAAGAAGTCCGCTCCATGCTGCAGCTTTCTGCGGTGACCCAGAAATCACCGAGCTATTGCTCCAGAATGGGGCACGTGTCAACACAAAGGACAATCGATGGCTAACTCCTCTCCACAGAGCTTGCTGTTCGAAAAATGATGACGTCGTTGAGTGTCTTCTTAGACATCAGGCTGATGTTAATGCCCGAGATAAAAATTGGCAGACTCCTCTCCACGTTGCAGCTGCAAACAATGCCGTAAAATGTGCAGAATACTTGATTCCCA…	No mechanoreceptor potential C X1	NOMPC X1	MILQQLSDEPPLVQACFHKNLDEVRTLLQQKTEVNFQDAEKRSPLHAAAFCGDPEITELLLQNGARVNTKDNRWLTPLHRACCSKNDDVVECLLRHQADVNARDKNWQTPLHVAAANNAVKCAEYLIPMLTNVNVSDRAGRTSLHHAAFNGHIKMMQLLLEKGATINAFDKKDRRAIHWAAFMGHVDMVQMLVEHNAEINCRDKLMYTPLHTSCANGQENVVRLLLELGVEVDAVNVYGNTPLHVASLNGKDLAVRELILYNANINSVNHRGMTPLHYAAASTHGGMCLELLIKAGSDPKVQCQDGRTPLHMTALHGRFTRAQTLIEYGCEIDACDKYGNTPLHIAARYGHELMINTLLENGANSYMPGCNGMVPIHVAALNGYVDCVKKLFNHMADFD…	None predicted	None predicted	protein binding (GO:0005515)	None predicted	ANKYR COG0666 Ankyrin repeat [Signal transduction mechanisms]; 55-343 5.03e-46 ANKYR COG0666 Ankyrin repeat [Signal transduction mechanisms]; 623-932 4.20e-41 ANKYR COG0666 Ankyrin repeat [Signal transduction mechanisms]; 224-504 3.24e-40 Ank_2 pfam12796 Ankyrin repeats (3 copies); 544-637 3.84e-16 Ank_2 pfam12796 Ankyrin repeats (3 copies); 11-71 3.78e-06 Ank_2 super family cl48147 Ankyrin repea…	No mechanoreceptor potential C isoform L; Membrane protein, Mechanotransduction Ion channel; HET: PCF; 3.55A {Drosophila	serine/threonine-protein phosphatase 6 regulatory ankyrin repeat subunit A isoform X4 [Octopus bimaculoides] serine/threonine-protein phosphatase 6 regulatory ankyrin repeat subunit A isoform X4 [Octopus sinensis] serine/threonine-protein phosphatase 6 regulatory ankyrin repeat subunit A isoform X1 [Octopus sinensis] serine/threonine-protein phosphatase 6 regulatory ankyrin repeat subunit A isofo…	PV164451
>c31314_g5_i4 ACCAGCAGTCCTTGGAAGCACTACTATGGAGGGTTGGTTA CCCTCTTTCCTAGACTGGAACGGTTGATTCTGTACGTAGA ATTGTTGTGGAAAGGCATCATGTGGTTGAGGATAATGGAG AGACAGTCTGCCACCTGGCTGTTTGGAGCACAGGCCAAAG CTGGGGTGTAACCACTTTCGTCTAATGCCATCACACTGGA ACCTTTCAATAGTAATTCTCTAACAATGGCCACTAACCCA TTCCGGGCAGCAATGTGTAAAGGTATTTTCAGTTCAGAGT TGGCAATATTTACAGTCGTGGAGTCATTTATTTTCTTTAA CAGTTGCATAGCAACATGGGCATGGTGATTTATACAAGCA TGGTGGAGGGGGGTAT…	>c31314_g5_i4 ATGATTCTACAACAGTTATCTGATGAGCCACCCCTGGTGCAAGCCTGTTTTCACAAGAACCTCGACGAAGTCCGAACTCTCTTGCAGCAAAAGACTGAGGTTAATTTTCAGGATGCCGAGAAAAGAAGTCCGCTCCATGCTGCAGCTTTCTGCGGTGACCCAGAAATCACCGAGCTATTGCTCCAGAATGGGGCACGTGTCAACACAAAGGACAATCGATGGCTAACTCCTCTCCACAGAGCTTGCTGTTCGAAAAATGATGACGTCGTTGAGTGTCTTCTTAGACATCAGGCTGATGTTAATGCCCGAGATAAAAATTGGCAGACTCCTCTCCACGTTGCAGCTGCAAACAATGCCGTAAAATGTGCAGAATACTTGATTCCCA…	No mechanoreceptor potential C X2	NOMPC X2	MILQQLSDEPPLVQACFHKNLDEVRTLLQQKTEVNFQDAEKRSPLHAAAFCGDPEITELLLQNGARVNTKDNRWLTPLHRACCSKNDDVVECLLRHQADVNARDKNWQTPLHVAAANNAVKCAEYLIPMLTNVNVSDRAGRTSLHHAAFNGHIKMMQLLLEKGATINAFDKKDRRAIHWAAFMGHVDMVQMLVEHNAEINCRDKLMYTPLHTSCANGQENVVRLLLELGVEVDAVNVYGNTPLHVASLNGKDLAVRELILYNANINSVNHRGMTPLHYAAASTHGGMCLELLIKAGSDPKVQCQDGRTPLHMTALHGRFTRAQTLIEYGCEIDACDKYGNTPLHIAARYGHELMINTLLENGANSYMPGCNGMVPIHVAALNGYVDCVKKLFNHMADFD…	None predicted	None predicted	protein binding (GO:0005515)	None predicted	ANKYR COG0666 Ankyrin repeat [Signal transduction mechanisms]; 55-343 5.03e-46 ANKYR COG0666 Ankyrin repeat [Signal transduction mechanisms]; 623-932 4.20e-41 ANKYR COG0666 Ankyrin repeat [Signal transduction mechanisms]; 224-504 3.24e-40 Ank_2 pfam12796 Ankyrin repeats (3 copies); 544-637 3.84e-16 Ank_2 pfam12796 Ankyrin repeats (3 copies); 11-71 3.78e-06 Ank_2 super family cl48147 Ankyrin repea…	No mechanoreceptor potential C isoform L; Membrane protein, Mechanotransduction Ion channel; HET: PCF; 3.55A {Drosophila	serine/threonine-protein phosphatase 6 regulatory ankyrin repeat subunit A isoform X3 [Octopus sinensis] serine/threonine-protein phosphatase 6 regulatory ankyrin repeat subunit A isoform X3 [Octopus bimaculoides] serine/threonine-protein phosphatase 6 regulatory ankyrin repeat subunit A isoform X1 [Octopus sinensis] serine/threonine-protein phosphatase 6 regulatory ankyrin repeat subunit A isofo…	PV164452
>c36466_g9_i1 TATATATATATACACACACACACAATTCTTCTCAAGACTG TGTTGTTGATTCTGTTCAAAATATTTTAATCCAGTTTTCT TTCTCTCACTCTTTCACTTTTTCTTTCCCAAGAATTATCA GTATTGGTGGTGTCCCTAGACATAAATCTTGTCTGCAAAA TAAATTGTTTCATCACCTGGCTCACCTATCTATTATTATT ATTATTATTATCACCATTATTATTAACTTTTTTGAAAGAG ATTATACTTTGTTAAACATGCTGTTGACAAGGTTCACAAA GTCTACACACCCGTCGCTGATGGCGTGTGTTGGTTACTCT CCATTTCTTCAGAAAGTCGGTCTCTTGCTTGTGCAAGTTC AGTAGTTCTATGGCTA…	>c36466_g9_i1 ATGCTGAAAAAGTGGATTTCTTGGAGTGACGGCAACTCAAGCTTTTTGCGGGCAGCGCGGGATGGGAATTTGTCAGAAGTGTTGGAATACCTGAAAGGTAGCACCGATATCAATACCAGTAATTCAAATGGCCTCAACGCACTCCACCTCGCCTCTAAGGAAGGCCATATTAATATTGTCACAGAATTACTGCGAAGAGGAGCAAATGTTGAAGCAGCAACTAAGAAAGGGAATACCGCCCTACACATCGCCTCATTGGCTGGTCATGAGGAAATTGTCAAAATCCTCGTACAGAATGGTGCCAAGGTCAACGTACAATCAATGACCGGATTCACACCATTGTACATGGCAGCGCAAGAAGGCCATTCTGAAGTGGTCAAGTTTC…	No mechanoreceptor potential C X3	NOMPC X3	MLKKWISWSDGNSSFLRAARDGNLSEVLEYLKGSTDINTSNSNGLNALHLASKEGHINIVTELLRRGANVEAATKKGNTALHIASLAGHEEIVKILVQNGAKVNVQSMTGFTPLYMAAQEGHSEVVKFLLDNGASQSLATVDGFTPLAVALQQGHDKVVAVLLEHDTKGKVRLPALHIAAKKDDIGSANLLLQNDHNADSSTKSGGLVNDTTKSGFTPLHIAAHYGNVNVGTLLIQKGADVNYKAKNNITPLHVASRWGKSNMVILLLDHDATIEERTRDGLTPLHCAARSGHENVVDLLLERGAPFSAKTKNGLTPLHMAAQGDHVDCARLLLYHKALVDDVTVDYLTPLHVAAHCGNVKTAKLLLDRKSDPNARALNGFTPLHIACKKNRIKVVELL…	Multifunctional Ankyrin Repeat Domain-Containing Protein (IPR051165)	signal transduction (GO:0007165)	protein binding (GO:0005515)	None predicted	ANKYR COG0666 Ankyrin repeat [Signal transduction mechanisms]; cl39303 UPA domain; ANKYR COG0666 ZU5 smart00218 Death_ank cd08317 PHA03100 super family cl39094 ankyrin repeat protein; Ank_4 pfam13637 Ankyrin repeats (many copies)	Ankyrin-1; Membrane protein, ankyrin complex, TRANSPORT PROTEIN-STRUCTURAL PROTEIN complex; 25.0A {Homo sapiens}	titin isoform X19 [Octopus sinensis] titin isoform X16 [Octopus sinensis] uncharacterized protein LOC106871604 isoform X13 [Octopus bimaculoides] titin isoform X14 [Octopus sinensis] titin isoform X17 [Octopus sinensis]	PV164453
>c34000_g4_i1 GTAAAAGTTCACTTGTTGGTGGTAATAAGAGACTTCTGCC ATAACCGATGAAGTTCGGTTGCTATGTTTCCATGTCTTTT TCATTTTTGCTGTTAAACAAACAAACAGGAAAAGAACTAG ACCAGGCTTGTCCTGTCCTGTACAAATCAATATCGAAGAG TTTGTAAATCAATAGTGAATGTTATGTTTGTTCCCCAGGA ACCGTCATTTGATGAATTGTGGATTACTGAAGGAAGGAGT GACTTGTTAAGAAACAAGACCGCCCTGTCACTACAGCACA TGAAGGGAAGATGCTGCTTGACCAATTATAATTTACTCTT TTCATCTGTAGCCACACACTCAAGTTTATAATATTGATTT CATTCTCACTCTTTTT…	>c34000_g4_i1 ATGTCAGGGAACAGCCGCCCTGCTAGTGCCCAATCTCGCAAAGCATGGCAAAGTAATGACGATATGGGTTTAGTTCCCACATCTAATGATAGTAATGGCATTGTTTCTCAATCATACGGTATGGAACCGGGTATGTACGGCAGTAAATTCAATGAAAAGAAGGAATCTCCTAAACCACCAGTAGGATTCTGCGGGAAAGTGATGAAAGGTATCCGTTCTTTGTGGGCTACGCGTGACACAGAAGAGACCAAAGGAGATCGTGAACTTCACGTGAAGACCACTCTAAGAGAACTTATCATCTACATCATTTTCCTTGCTGTACTTTGTGTCATTACATTTGGAATGACAAGCACATCTATGTATTACTACACCAAGGCCATGACTG…	polycystin-2	PKD2	MSGNSRPASAQSRKAWQSNDDMGLVPTSNDSNGIVSQSYGMEPGMYGSKFNEKKESPKPPVGFCGKVMKGIRSLWATRDTEETKGDRELHVKTTLRELIIYIIFLAVLCVITFGMTSTSMYYYTKAMTDLFIDSTYSGGGSFRTITTVNDVWKFTKGPLMDSLYWEKWYNEEPIVGERFIYYENKLLGLPRMRQLRVRNDSCIVHSDFKNTIKTCYDAYSENNEDHETFGANPPTDIAKAFIYRTKDELDGTSHWGQLETYGTGGFVQDLGKTKNVSLKFVTALFDNLWIDRGTRVLFIDFTVYNANINLFCVMRLVVEFPATGGALSSWRIASVKLIRYVNSLDYFVMACEAIFVLFILYYIIEETIEIKKHKLSYFKCFWNILDMLVIFISVLCIAF…	Polycystin (IPR051223) Polycystic kidney disease type 2 protein (IPR003915)	None predicted	calcium ion binding (GO:0005509)	membrane (GO:0016020)	PKD_channel pfam08016 Polycystin cation channel; This family contains the cation channel region from group II of ... 339-563 8.49e-80 Polycystin_dom pfam20519 Polycystin domain; This domain represents the polycystin domain from group II of Transient ... 141-338 2.34e-69 FRQ1 super family cl34916 Ca2+-binding protein, EF-hand superfamily [Signal transduction mechanisms]; 548-654 4.59e-08 Fer4_24 s…	Polycystin-2; Ca2+ signaling, cryoEM, membrane protein structure, Polycystin-2, TRP channel, Transport protein; HET: CHS	polycystin-2-like isoform X2 [Octopus sinensis] polycystin-2-like isoform X1 [Octopus sinensis] polycystin-2 isoform X2 [Octopus bimaculoides] polycystin-2 isoform X1 [Octopus bimaculoides] PKD2 [Acanthosepion pharaonis]	PV164454
	>c32354_g12_g2_g7_g14_g6 ATGGGGGTGAAACTGTCCAAAGTGCCGCTTGGAGTGAAGGCCCAGGCCAACACGACTGGGATGAAACTTTATAAATTGGTCGATCTGAAAGGTGGGGGAGAACTTGTGGAATGCATGAAAAATATGAAGGATCACAATGAACTGGACAAGAAAATCATTAAGGATGTGACCCCTTTCCTCTATAATGGGGGATCAGGAAAGAAAATTCACATCAGTGAGTTTATCAAAAAGAGAAATGAAGAGAGAGGGGGTAAGAAACCTATTTCCTCCAAAGAAAACCAAGGCAAAAGATTTTTACAGAAAAATAAAACCGATGAAGAAGTGGCAGATGACCCAAAAATGTACCGTCATGTCTGCTGGAAGTTCGATGAACT…	Transient receptor potential vanilloid	TRPV	MGVKLSKVPLGVKAQANTTGMKLYKLVDLKGGGELVECMKNMKDHNELDKKIIKDVTPFLYNGGSGKKIHISEFIKKRNEERGGKKPISSKENQGKRFLQKNKTDEEVADDPKMYRHVCWKFDELGTVGETILHMCLLNSTSTHADLAKRLIRLFPVLINDIYQSEEYYGENVLHMAIVNEDPAMVKFLLDHGVDYHQRCYGNFFCPDDQKDSRTDNWDHEEVDVCLETNFEGYTYWGEYPLAFAACVEQEECVRILCAKGANPNLQDSNGNTIMHILVIKTKLKMFLLLYSFGARLSIKNRQGLTPLALAAKLARKEMYDHIINLERDQYWEYGVVTCRGYPLKEIDTISEDGEINTNSTLSFVVYGDKEEHLYMMDGIIFSLLQEKWYTFARYRFYR…	Transient receptor potential cation channel subfamily V (IPR024862)	monoatomic ion transport (GO:0006811) transmembrane transport (GO:0055085)	protein binding (GO:0005515) monoatomic ion channel activity (GO:0005216)	membrane (GO:0016020)	cl40437: Transient Receptor Potential channel, Vanilloid subfamily (TRPV)		transient receptor potential cation channel subfamily V member 5 [Octopus bimaculoides] transient receptor potential cation channel subfamily V member 6-like [Octopus sinensis] transient receptor potential cation channel subfamily V member 5-like isoform X4 [Haliotis asinina] transient receptor potential cation channel subfamily V member 5 isoform X2 [Aplysia californica]	PV164572
	>comp36256_c5_seq1 ATGGCTGCAAAGATCACCAGATTTCTTGCCTACTCCTTATTCAGGGTTGTCTTACCGTTAACTCTACTCATAGGATGTTTGGTTCGTTACAGTGGACTCTCGTTAATCTATGGCATTTTGCTGCTGCTGACTCCTCTCTTCAAAAGTCCAACAATAGAATCCTTACGCGGTGCGACTGGACACTTTTTAAAAGCTGTTCTTGCAATAAGCTCTATAATATTTTTATCACAGTCAATATTCCACATTGTATTAGTTAGTATTGCTACACCAACTGAACCCTATGGCTCCATATTTGGTAACTGTACAGAGAAAGAATCTCTCGTTAGACAGATTGGGTTTCAAAGGTTGGATGATGTTCCTGCCAAACACATTGCAAGACT…	Piezo-type mechanosensitive ion channel component 1-like isoform X1	PIEZO1 X1	MAAKITRFLAYSLFRVVLPLTLLIGCLVRYSGLSLIYGILLLLTPLFKSPTIESLRGATGHFLKAVLAISSIIFLSQSIFHIVLVSIATPTEPYGSIFGNCTEKESLVRQIGFQRLDDVPAKHIARLIGPDLLVFLVSIAVLAICSKILKEGPKGSDLTGIVHPQKRRVHKILQFSKITLLILLLAACSIIVPSLLSAFYFLTFLIAVTFWAFGNSLGRRFSGFKYILLVYASLHLILLYLYQFPFFQEILEEDSLAARLTGFTALVHTNCAVPWDIEFSSNQVSWPGFVNPGLLLLLYWTVAFQCRHWIYEQSTLKMTTDVKSASAYIVAKRRVHHHRRHSGSERQVVPPNASDKGLVETGENMHYSSLDALPPSNSSVPKALDIEASEESEDDVRGS…	Piezo family (IPR027272)	None predicted	GO:0008381 mechanosensitive ion channel activity	GO:0016021 integral component of membrane	pfam12166: Piezo non-specific cation channel, R-Ras-binding domain; pfam15917: PIEZO family	Piezo-type mechanosensitive ion channel component 2; Piezo, Mechanogating, Mechanotransduction channel, MEMBRANE PROTEIN	piezo-type mechanosensitive ion channel component 1 isoform X2 [Octopus sinensis]; piezo-type mechanosensitive ion channel component 1 isoform X1 [Octopus sinensis]; PREDICTED: piezo-type mechanosensitive ion channel component 1-like isoform X1 [Octopus bimaculoides]; PREDICTED: piezo-type mechanosensitive ion channel component 1-like isoform X3 [Octopus bimaculoides]; PREDICTED: piezo-type mecha…	MN081840
	>c36392_g4_i3 ATGAATCTCTCGTGTCTGGACAGATACCTAAGAGAAATGCCGAAGTTTGAAGGAATTGACATGACAGCTGAAGAAGGTCTCACCACTGATGGCACTAACCAAACCACTACTGATACTGAGGCTGAACCTACCAAACGACCAAAACACTGGAGGAAGCAACTGCTGCTGCGTTGCCGATCGCTGTGGAAACGTGCAAATGATACTTGGAACTATGTTTCACAGTACCTCTGGAGATTGATCGAAATACACATATACAAAGTGGTTGGTTTTACCATCATGGTAGTTGCTGCTAAAGAGGTGTCTGCTATTAGTGCTGTGTATGTTATTATCCTGGCCCTGTTTCTTCCGTTAGGGAAATGCCGGCTTCTGCTCTCGCACATTCTAC…	Piezo-type mechanosensitive ion channel component 1-like isoform X2	PIEZO1 X2	MNLSCLDRYLREMPKFEGIDMTAEEGLTTDGTNQTTTDTEAEPTKRPKHWRKQLLLRCRSLWKRANDTWNYVSQYLWRLIEIHIYKVVGFTIMVVAAKEVSAISAVYVIILALFLPLGKCRLLLSHILQIYTALVLLAKTSFQMSVARVTDWENNCTDKWSNSTDEMDYPFNETINNNIWIGLQKVDSNYLPNYLVNYVAILLIIAFQSIVRYHQYQHYKHPDHRRPKEGIIFCNITREDADKGIIDVLKYFANYLFYKFGLEICYITTAITISIRVDAYSILYAIFLAALLLMNRRNNARVWLVYVLILIVLLPLQYMSSLGFPLGLCTEYPWKEEVKPSLQYWLFLPSYLHPPPAIILIADFFQLLFVCLQWQVFNVELGSQSTNYGGGDNKDILPE…	Piezo family (IPR027272)	None predicted	GO:0008381 mechanosensitive ion channel activity	GO:0016021 integral component of membrane	pfam12166: Piezo non-specific cation channel, R-Ras-binding domain; cl24478: PIEZO super family	Piezo-type mechanosensitive ion channel component 2; Piezo, Mechanogating, Mechanotransduction channel, MEMBRANE PROTEIN	piezo-type mechanosensitive ion channel component 1 isoform X2 [Octopus sinensis]; piezo-type mechanosensitive ion channel component 1 isoform X1 [Octopus sinensis]; hypothetical protein OCBIM_22035390mg [Octopus bimaculoides]; PREDICTED: piezo-type mechanosensitive ion channel component 1-like isoform X3 [Octopus bimaculoides]; PREDICTED: piezo-type mechanosensitive ion channel component 1-like …	MN081841
	>c36392_g4_i1 ATGGCCATCGTCTTCTTTGCCGGAACGAATCGAATCAACATATTCGGTCTTGGCTATGTCATCATAGTCTTCTGCTTCATGTGGTTTGGCCGAGAATTTCTGTTGAAGCCCTTGAGAAAGCTACTATGGTGGTGGAATTTCCTTATTGGTTATACTTTCCTTGTCCTTCTGGTGAAAGTCAGTCTACAGCTTGTTGGTTGTGTTTATTTGGATGGTTTTGGAATTTCCCATTGCTGGGCTGTAAAGTTATTCGGTATTACTTGTCTGAATAGTTTTCAAAAAGAGCAACTTGGTAATTGTGAAGCAGACAAAAATGGTCTGGGATGGGATGTGATCTGCTTTGCTTTCCTTCTACTGCAACGAAGAGTGTATAGCTCCCATTATT…	Piezo-type mechanosensitive ion channel component 1-like isoform X3	PIEZO1 X3	MAIVFFAGTNRINIFGLGYVIIVFCFMWFGREFLLKPLRKLLWWWNFLIGYTFLVLLVKVSLQLVGCVYLDGFGISHCWAVKLFGITCLNSFQKEQLGNCEADKNGLGWDVICFAFLLLQRRVYSSHYFRHIVAELEAQRRLASRGAELINRILIREVLLQKERETEVLYTIKQKMEHLKTKQAGLKKSFHEPDEHFQAIRSGDYYLFEDETEEVPESPDQGPTTSLNIGRPERSGSEDKSLGPLQLLSTAIDSGTDTALEKAREDTDQPGQHQDSTPSPKRIPIDMGSSVDKVEDEETTKPKESLCSKISNSFNLFIAILVSMANWLIKFFNRISRNYRRVAYTLTDDMRKEKLKIQAEKLTFLSLSAMEEGITTVDSKEAVTRAAEDIGVNKIAVDI…	Piezo family (IPR027272)	None predicted	GO:0008381 mechanosensitive ion channel activity	GO:0016021 integral component of membrane	pfam12166: Piezo non-specific cation channel, R-Ras-binding domain; cl24478: PIEZO super family	Piezo-type mechanosensitive ion channel component 2; Piezo, Mechanogating, Mechanotransduction channel, MEMBRANE PROTEIN	piezo-type mechanosensitive ion channel component 1 isoform X2 [Octopus sinensis]; piezo-type mechanosensitive ion channel component 1 isoform X1 [Octopus sinensis]; PREDICTED: piezo-type mechanosensitive ion channel component 1-like isoform X1 [Octopus bimaculoides]; PREDICTED: piezo-type mechanosensitive ion channel component 1-like isoform X3 [Octopus bimaculoides]	MN081842
	>c36392_g4_i2 ATGGCCATCGTCTTCTTTGCCGGAACGAATCGAATCAACATATTCGGTCTTGGCTATGTCATCATAGTCTTCTGCTTCATGTGGTTTGGCCGAGAATTTCTGTTGAAGCCCTTGAGAAAGCTACTATGGTGGTGGAATTTCCTTATTGGTTATACTTTCCTTGTCCTTCTGGTGAAAGTCAGTCTACAGCTTGTTGGTTGTGTTTATTTGGATGGTTTTGGAATTTCCCATTGCTGGGCTGTAAAGTTATTCGGTATTACTTGTCTGAATAGTTTTCAAAAAGAGCAACTTGGTAATTGTGAAGCAGACAAAAATGGTCTGGGATGGGATGTGATCTGCTTTGCTTTCCTTCTACTGCAACGAAGAGTGTATAGCTCCCATTATT…	Piezo-type mechanosensitive ion channel component 1-like isoform X4	PIEZO1 X4	MAIVFFAGTNRINIFGLGYVIIVFCFMWFGREFLLKPLRKLLWWWNFLIGYTFLVLLVKVSLQLVGCVYLDGFGISHCWAVKLFGITCLNSFQKEQLGNCEADKNGLGWDVICFAFLLLQRRVYSSHYFRHIVAELEAQRRLASRGAELINRILIREVLLQKERETEVLYTIKQKMEHLKTKQAGLKKSFHEPDEHFQAIRSGDYYLFEDETEEVPESPDQGPTTSLNIGRPERSGSEDKSLGPLQLLSTAIDSGTDTALEKAREDTDQPGQHQDSTPSPKRIPIDMGSSVDKVEDEETTKPKESLCSKISNSFNLFIAILVSMANWLIKFFNRISRNYRRVAYTLTDDMRKEKLKIQAEKLTFLSLSAMEEGITTVDSKEAVTRAAEDIGVNKIAVDI…	Piezo family (IPR027272)	None predicted	GO:0008381 mechanosensitive ion channel activity	GO:0016021 integral component of membrane	pfam12166: Piezo non-specific cation channel, R-Ras-binding domain; cl24478: PIEZO super family	Piezo-type mechanosensitive ion channel component 2; Piezo, Mechanogating, Mechanotransduction channel, MEMBRANE PROTEIN	piezo-type mechanosensitive ion channel component 1 isoform X2 [Octopus sinensis]; piezo-type mechanosensitive ion channel component 1 isoform X1 [Octopus sinensis]; hypothetical protein OCBIM_22035390mg [Octopus bimaculoides]; PREDICTED: piezo-type mechanosensitive ion channel component 1-like isoform X1 [Octopus bimaculoides]	MN081843
P2XR/P2YR	>c33163_g11_i2 ATGGGTTATTGCGATTTTATTTTGAGTTTAATTTTCGAGTATGATACTCCAAAGATCGTCCACATCCACAGTAAGAAAGTCGGCGTCATCAATCGTTTATTACAACTGATTATAATAGGATATATTGTTGGGTATGTTATTATCTACAACAAAGGTTACCAAGAATTTGATTATGTAGTTGGATCTATCAGCACGAAAGTAAAAGGCATTTCTTTGACAAACCGAACAATTTTGTCAGACAAACCCGGAATCTGGGATGTGGCAGACTATGTTGTTCCACCTCAGGAGAACGGTGCTGTGTTTGTAATGACCAATGCTGTTATAACTTACAACCAAACTCAAAGGTGTCCCCAGGATGTTGCTTCTGGTGACTTTTGTACCTCC…	P2X purinoceptor 4-like isoform X1	P2RX4_11.2	MGYCDFILSLIFEYDTPKIVHIHSKKVGVINRLLQLIIIGYIVGYVIIYNKGYQEFDYVVGSISTKVKGISLTNRTILSDKPGIWDVADYVVPPQENGAVFVMTNAVITYNQTQRCPQDVASGDFCTSDADCPAETKIPSGDGFRTGLCVNSSQNGTKVCEIYAWCPFENDTLSEPLLKSAANFTIFIKNNVHFPKFNVSRRNIIGFESNRQLMTCRYDPRNATNRFCPIFIIQDILDLVRGDDSTESILKMGASIQVNIVWNCNLDHSLDECLPEYRFTRLDRSNVVSEGFNFRFAKYFQSGDQPMRTLVKAYGIQFLVTIQGRGGKFSIVPLMLNLGSGLALLSLASVVADIIMLYVLKSKNFYREQKYQNVDDNVYSSMKEDTPITTYNSNKDQRS…	P2X purinoreceptor (IPR001429)	GO:0033198 response to ATP GO:0098655 cation transmembrane transport	GO:0001614 purinergic nucleotide receptor activity GO:0004931 extracellularly ATP-gated cation channel activity	GO:0005887 integral component of plasma membrane	pfam00864: ATP P2X receptor	P2X purinoceptor 7; Ion Channel Apoptosis, MEMBRANE PROTEIN; HET: GLC, Q3G, GDP, PLM, NAG; 2.9A {Rattus norvegicus}; P2X purinoceptor 3; Membrane protein, Ion Channel, Open State; HET: MHA, NAG, ATP, GLC; 2.773A {Homo sapiens}	PREDICTED: P2X purinoceptor 4-like isoform X1 [Octopus bimaculoides]; PREDICTED: P2X purinoceptor 4-like isoform X2 [Octopus bimaculoides]; P2X purinoceptor 4-like isoform X1 [Octopus sinensis]; P2X purinoceptor 4-like isoform X2 [Octopus sinensis]; P2RX4 [Sepia pharaonis]	MN081838
	>c33163_g11_i3 ATGGGTTATTGCGATTTTATTTTGAGTTTAATTTTCGAGTATGATACTCCAAAGATCGTCCACATCCACAGTAAGAAAGTCGGCGTCATCAATCGTTTATTACAACTGATTATAATAGGATATATTGTTGGGTATGTTATTATCTACAACAAAGGTTACCAAGAATTTGATTATGTAGTTGGATCTATCAGCACGAAAGTAAAAGGCATTTCTTTGACAAACCGAACAATTTTGTCAGACAAACCCGGAATCTGGGATGTGGCAGACTATGTTGTTCCACCTCAGGAGAACGGTGCTGTGTTTGTAATGACCAATGCTGTTATAACTTACAACCAAACTCAAAGGTGTCCCCAGGATGTTGCTTCTGGTGACTTTTGTACCTCC…	P2X purinoceptor 4-like isoform X2	P2RX4_11.3	MGYCDFILSLIFEYDTPKIVHIHSKKVGVINRLLQLIIIGYIVGYVIIYNKGYQEFDYVVGSISTKVKGISLTNRTILSDKPGIWDVADYVVPPQENGAVFVMTNAVITYNQTQRCPQDVASGDFCTSDADCPAETKIPSGDGFRTGLCVNSSQNGTKVCEIYAWCPFENDTLSEPLLKSAANFTIFIKNNVHFPKFNVSRVNVDSNMSKNCTYDPHTLKSCPIFRMSTITDIFGTPFKNVALQGASIQVNIVWNCNLDHSLDECLPEYRFTRLDRSNVVSEGFNFRFAKYFQSGDQPMRTLVKAYGIQFLVTIQGRGGKFSIVPLMLNLGSGLALLSLASVVADIIMLYVLKSKNFYREQKYQNVDDNVYSSMKEDTPITTYNSNKDQRSASYH	P2X purinoreceptor (IPR001429)	GO:0033198 response to ATP GO:0098655 cation transmembrane transport	GO:0001614 purinergic nucleotide receptor activity GO:0004931 extracellularly ATP-gated cation channel activity	GO:0005887 integral component of plasma membrane	pfam00864: ATP P2X receptor	P2X purinoceptor 7; Ion Channel Apoptosis, MEMBRANE PROTEIN; HET: GLC, Q3G, GDP, PLM, NAG; 2.9A {Rattus norvegicus}; P2X purinoceptor 3; Membrane protein, Ion Channel, Open State; HET: MHA, NAG, ATP, GLC; 2.773A {Homo sapiens}	PREDICTED: P2X purinoceptor 4-like isoform X2 [Octopus bimaculoides]; PREDICTED: P2X purinoceptor 4-like isoform X1 [Octopus bimaculoides]; P2X purinoceptor 4-like isoform X2 [Octopus sinensis]; P2X purinoceptor 4-like isoform X1 [Octopus sinensis]; P2RX4 [Sepia pharaonis]	MN081839
	Voltage-gated ion channels/subunits
>c36458_g6_i2 GTTTTCCTTCTTTCACCGAAGTAGAAACAGAAACAGCGCAGGGCAGAGAAGAGAGATTCT AGGGGAAAATGTCAGAAATATATCTGGAAATATTATGAAGCAAGAGCCCGGATAACAAGT AAATTCCGTGATAGCCAGAAAAATGGACGAGAGTCGTGGCTAAGAAGGTTTCCTTCTCAC TTAAAATATAATCGCCCAGGGTTTTTCCACTGTATAATAATGGCTACTATTCAAGATGCA GGGGCAGCACATAATGAGAAGGATACAGCAGCCTGTAGCAGCAGCAGTAGTTTTGCTACC AGTAACACACTTTCTAGGCCCCCACGGGGGATACTCAGCCAAGATCGGACGGCAGTGGGA GAACAGTCATTGTCACAGT…	>c36458_g6_i2 ATGGCTACTATTCAAGATGCAGGGGCAGCACATAATGAGAAGGATACAGCAGCCTGTAGCAGCAGCAGTAGTTTTGCTACCAGTAACACACTTTCTAGGCCCCCACGGGGGATACTCAGCCAAGATCGGACGGCAGTGGGAGAACAGTCATTGTCACAGTCGTTGCAAAACTTTAGTCAACTTCAATCACAAGAACAGGGGGCTACTAGTTCCACTACTGGCCCTGAAGCCGGGACCGATCCTGCCAAACCCCTCAGTTCTGCCTGGGCTACAGCGCTGGCTGCCACCACGGTAACCAACATGACCCGGAAACGGGTCAACATCCGGAAGCAGGCTCAGCAGAACATTCGGCCGGCACGGTCGATGTTCTGTCTGACCCTAAAAA…	muscle calcium channel subunit alpha-1-like X1	CACNA1S X1	MATIQDAGAAHNEKDTAACSSSSSFATSNTLSRPPRGILSQDRTAVGEQSLSQSLQNFSQLQSQEQGATSSTTGPEAGTDPAKPLSSAWATALAATTVTNMTRKRVNIRKQAQQNIRPARSMFCLTLKNPLRKVCIRIVEWKAFEALILMTIFANCVALAIYTPYPESDTNEINMALENVEYVFLVIFTLECAMKIIAYGFVLHPGAYLRNGWNILDFIIVVIGVISTVLSFLNNDGFDVKALRAFRVLRPLRLVSRAPSLQVVLNSILRAMVPLLHIALLVIFVIIIYAIVGLELFSGKMHKTCFNTQTGHLALEKPHPCGKGYSCHADTEECRTYWIGPSDGITNFDNFGLAMLTVFQCITMEGWTGVLYNINDAMGNSWPWIYFISLIIIGSFFVL…	Voltage-dependent calcium channel, alpha-1 subunit (IPR002077) Voltage-dependent calcium channel, L-type, alpha-1 subunit (IPR005446)	GO:0070588 calcium ion transmembrane transport GO:0006811 ion transport GO:0055085 transmembrane transport	GO:0005245 voltage-gated calcium channel activity GO:0005216 ion channel activity	GO:0005891 voltage-gated calcium channel complex GO:0016020 membrane	pfam00520: Ion transport protein; This family contains sodium, potassium and calcium ion channels pfam08763: Voltage gated calcium channel IQ domain pfam16905: Voltage-dependent L-type calcium channel, IQ-associated; cl25181: Voltage-gated calcium channel subunit alpha, C-term	Voltage-dependent L-type calcium channel subunit alpha-1S; Membrane protein complex modulated by FDA approved drug., MEM	muscle calcium channel subunit alpha-1-like isoform X2 [Octopus sinensis] muscle calcium channel subunit alpha-1-like isoform X1 [Octopus sinensis] muscle calcium channel subunit alpha-1-like isoform X3 [Octopus sinensis] muscle calcium channel subunit alpha-1-like isoform X4 [Octopus sinensis] muscle calcium channel subunit alpha-1-like isoform X5 [Octopus sinensis]	PV164506
>c36458_g6_i3 AAAAAAAAAAAAAAAAAAATTATTACACATCCACATACACACAGTAAAACAAACAGCAAT CTCTTTTGTTACAACAACAAAAATCCAAAATAAATATATTTTCTAACATATGGAATACCA TTTATTCTGTTAAGAAAAAAAGGAATGAGAGGTTGTGTTAAATAGAAACAGTGGAAATCA CCACCCCTACTGCTAAGGGCAAGATGAAAGACTTAAGGGGCAGCACATAATGAGAAGGAT ACAGCAGCCTGTAGCAGCAGCAGTAGTTTTGCTACCAGTAACACACTTTCTAGGCCCCCA CGGGGGATACTCAGCCAAGATCGGACGGCAGTGGGAGAACAGTCATTGTCACAGTCGTTG CAAAACTTTAGTCAACTTC…	>c36458_g6_i3 ATGACCCGGAAACGGGTCAACATCCGGAAGCAGGCTCAGCAGAACATTCGGCCGGCACGGTCGATGTTCTGTCTGACCCTAAAAAACCCACTCCGGAAAGTCTGTATACGGATTGTAGAATGGAAAGCTTTTGAAGCTCTTATTCTCATGACCATCTTTGCAAATTGTGTAGCATTGGCAATATATACACCATATCCTGAATCAGACACCAACGAAATCAATATGGCACTGGAAAATGTAGAATATGTATTCCTTGTGATCTTCACACTAGAATGTGCCATGAAGATCATAGCCTATGGATTTGTGTTACATCCAGGAGCATATTTACGCAACGGATGGAACATTCTAGATTTTATAATTGTAGTTATTGGTGTTATTAGCACTG…	muscle calcium channel subunit alpha-1 isoform X2	CACNA1S X2	MTRKRVNIRKQAQQNIRPARSMFCLTLKNPLRKVCIRIVEWKAFEALILMTIFANCVALAIYTPYPESDTNEINMALENVEYVFLVIFTLECAMKIIAYGFVLHPGAYLRNGWNILDFIIVVIGVISTVLSFLNNDGFDVKALRAFRVLRPLRLVSRAPSLQVVLNSILRAMVPLLHIALLVIFVIIIYAIVGLELFSGKMHKTCFNTQTGHLALEKPHPCGKGYSCHADTEECRTYWIGPSDGITNFDNFGLAMLTVFQCITMEGWTGVLYNINDAMGNSWPWIYFISLIIIGSFFVLNLVLGVLSGEFSKEREKAKARGDFQKLREKQQIEEDLRGYLDWITQAEDIDPENEEGEEEGTTPRHNKPSDTESSEKNEDLDSGEIQQTWWSVKSRRFQK…	Voltage-dependent calcium channel, alpha-1 subunit (IPR002077) Voltage-dependent calcium channel, L-type, alpha-1 subunit (IPR005446)	GO:0070588 calcium ion transmembrane transport GO:0006811 ion transport GO:0055085 transmembrane transport	GO:0005245 voltage-gated calcium channel activity GO:0005216 ion channel activity	GO:0005891 voltage-gated calcium channel complex GO:0016020 membrane	pfam00520: Ion transport protein; This family contains sodium, potassium and calcium ion channels pfam08763: Voltage gated calcium channel IQ domain pfam16905: Voltage-dependent L-type calcium channel, IQ-associated; cl25181: Voltage-gated calcium channel subunit alpha, C-term	Voltage-dependent L-type calcium channel subunit alpha-1S; Membrane protein complex modulated by FDA approved drug., MEM	muscle calcium channel subunit alpha-1-like isoform X5 [Octopus sinensis] muscle calcium channel subunit alpha-1-like isoform X2 [Octopus sinensis] muscle calcium channel subunit alpha-1-like isoform X4 [Octopus sinensis] muscle calcium channel subunit alpha-1-like isoform X3 [Octopus sinensis] muscle calcium channel subunit alpha-1-like isoform X1 [Octopus sinensis]	PV164507
>c30247_g1_i1 CACACACACACATACATACATTTGAATATGAGCACATGCACGCTAAACACTTGTGTATGT TAGTGTTTTATGTGTGCATGTATGTCTGTACATCTGTCAGCCAATTTGCATGCATGAATG AATTTAAATTATTCTCTGCTATAAGTACAGCGACCAGTAGGATGAAAAAAGTGGTAGCAT AGATAGTAATACTGCACTGTGTCCAACTGTTGTCTGGGCATTTACGCTTCCTTCTTCCTC ATAGCTGCTAAAACACTGGTATGAGTAGTCTCCTTTGGTGGCTCCTGTCTGTTTTAATTT CTTACACTCATCTGTTTCATTTAAAGTTAATTTACTCAGCTGCAGTTTTAGCAATTCATT TGGTTTGTTGACTTCACAA…	>c30247_g1_i1 ATGTCAAGAAGACAGGCTTTTACCCTTAAACCTTTTGGCTTGGTTTTATTCCAAAGTCTACTTATATTTTCGGTCAGTGGATTGAACGCTTCAGCAGATCTCAAGTCACTAGTACAACACTGGGCTAAGGATCTGGGTGACAAATTGTACAGTTTTAGTAACAAAGTGACAATGTTGAATGATATAAGTAAGAAATATCAAACAAGACTAAAAACAGAGGAGAAGAAACATTCAACAATAGTTGCTGAAACTGCAAAAAAAGTGAGTCAGTTGCTAGAGAAGAAAGTAAAGGCTGTAAAGAAACTTGCTACAGCAGCGGAAGAAGCCTACAGAAATTATACAGTAGAAGTAAATCCACCGGTAGATTATTTAAATGCCAAACTAC…	Voltage-dependent calcium channel subunit alpha-2/delta-3	CACNA2D3	MSRRQAFTLKPFGLVLFQSLLIFSVSGLNASADLKSLVQHWAKDLGDKLYSFSNKVTMLNDISKKYQTRLKTEEKKHSTIVAETAKKVSQLLEKKVKAVKKLATAAEEAYRNYTVEVNPPVDYLNAKLLITDEDLRAMGGDAQIFMENFQYLRVERRPEYGTTSVNLNLSTVHVATYVYHKTLEVLNGVQWTRALDKVFKENKDNDSNLSWQYFGSAVGFMRVYPGIKWPINDEDRIDLYDCRLQGWYIQGAAAPKNVIILLDSSGSMTGSRMIIAQSTVNKILDTLTVNDYFNIIQFDEKPRYVDSCFNRTLVAANLDNRLRLKRAIKFMKTSNMANFEKALQEAFTLFSEQNKVNNETCCNKAIMLVTDGAPENYEWIFNKYNWKPNSTSKRNVNVR…	von Willebrand factor A-like domain homologous superfamily IPR036465	None predicted	None predicted	None predicted	cl00057 : Von Willebrand factor type A (vWA) domain pfam08399: VWA N-terminal; This domain is found at the N-terminus of proteins containing von Willebrand domain pfam02743 Cache domain; Double cache domain 1 covers the last three strands from the membrane distal cl38916 : Sensor domains of Histidine Kinase receptor	Voltage-dependent calcium channel subunit alpha-2/delta-1; Membrane protein complex modulated by FDA approved drug., MEM	voltage-dependent calcium channel subunit alpha-2/delta-3-like isoform X1 [Octopus sinensis] voltage-dependent calcium channel subunit alpha-2/delta-3-like isoform X2 [Octopus sinensis] CACNA2D3 [Sepia pharaonis] PREDICTED: voltage-dependent calcium channel subunit alpha-2/delta-3-like [Octopus bimaculoides] PREDICTED: voltage-dependent calcium channel subunit alpha-2/delta-3-like [Octopus bimacu…	PV164539
>c32676_g3_i1 TTTTTTTTTTTGTATGAAGAAAACTAAAAAATACAACTTTCATTAAATAATGAAGGCTGG TTATTAGCAACTTAAATTTGCACTTTCTTAATTTTGATATTCAATCCACTGAGGTCATGA GTTTTAATGAAAATTTTATCACTGCAAACAGTGGAATGGAATAAATTGGAGATAGATTTT TTTTTTAAACCATGAGAAAATAAACTTGTTAGGAAGAGTAAAAACTTTCAATTAATTTGT ATATAAAATTTAAATAAAAAATAGTTTTATCCCCCATCCTGAAATTCACCAATTGAACAA CAAAAAAAATAACAAAAAATGGGGGAGAGAGGGAGTAAGAAACAAAAAAGAAATTAAAAA ATTCAGAGGAAAAAGATAT…	>c32676_g3_i1 ATGGCGTCCGCAACATCTATTCGGTGCGCAAACCATATAACTTGTTTCTTGACAGCATTAATATACTGTCAATTTATTGGATTTTGCATTTTATCTGGTTGTGTAAACGCACAAAATAGTAAACAAGAATTTCCTTCAAAAAAGCTAATTTCAAAATGGGGAAGTAATCTTGAAGATAGATTAAAATCAAACATGACAAATGTAACCGGGCACCATATACTACAACAGCACTACAACAAATACAATCCACAGGCAACACATTTTGATCCATTGAAAACAGAAGATATTGTAAAGGAAATTTCAAATAGTCTAACAGAAATGTTGGAAAAAAGCAAGGAGGCTCTAAAAAATTCTGTAAATATTGCTGAAGCTGTTGCTGCAGATT…	Voltage-dependent calcium channel subunit alpha-2/delta-2 X1	CACNA2D2 X1	MASATSIRCANHITCFLTALIYCQFIGFCILSGCVNAQNSKQEFPSKKLISKWGSNLEDRLKSNMTNVTGHHILQQHYNKYNPQATHFDPLKTEDIVKEISNSLTEMLEKSKEALKNSVNIAEAVAADYAWKPDLKIGNITYFDSTSLADDDLLLEYHPRFQQPVNLSASSVHIPVEIYKGDMDILNGLGWSAQLDKVFEDNYNKNKKLLWQYFGSQSGFMRMYPASRWRTHGSVDLFDVRRRPWYTQGASSPKDMMIIIDTSGSVHGQALQLIKVAVKSLLDTLGENDFVNIAHFSKDASFVSCFNDTFVQANYRNKKILTKAVENLTAHDMANFKEGFKFAFEQFELFRSKSKQNGVGAQCNEVIMLLTDGGTDNAKEVFEKYNWPKNKSVRVFTYA…	von Willebrand factor A-like domain homologous superfamily IPR036466	None predicted	None predicted	None predicted	cl00057: Von Willebrand factor type A (vWA) domain cl07190: Neuronal voltage-dependent calcium channel alpha 2acd pfam08399: VWA N-terminal; This domain is found at the N-terminus of proteins containing von Willebrand domain cd18774: second PDC (PhoQ/DcuS/CitA) domain of methyl-accepting chemotaxis proteins	Voltage-dependent calcium channel subunit alpha-2/delta-1; Membrane protein complex modulated by FDA approved drug., MEM	PREDICTED: voltage-dependent calcium channel subunit alpha-2/delta-2-like [Octopus bimaculoides] hypothetical protein OCBIM_22004681mg [Octopus bimaculoides] voltage-dependent calcium channel subunit alpha-2/delta-2 [Octopus sinensis] hypothetical protein LOTGIDRAFT_238600 [Lottia gigantea]	PV164540
>c32676_g3_i3 TTTTTTTTTTTGTATGAAGAAAACTAAAAAATACAACTTTCATTAAATAATGAAGGCTGG TTATTAGCAACTTAAATTTGCACTTTCTTAATTTTGATATTCAATCCACTGAGGTCATGA GTTTTAATGAAAATTTTATCACTGCAAACAGTGGAATGGAATAAATTGGAGATAGATTTT TTTTTTAAACCATGAGAAAATAAACTTGTTAGGAAGAGTAAAAACTTTCAATTAATTTGT ATATAAAATTTAAATAAAAAATAGTTTTATCCCCCATCCTGAAATTCACCAATTGAACAA CAAAAAAAATAACAAAAAATGGGGGAGAGAGGGAGTAAGAAACAAAAAAGAAATTAAAAA ATTCAGAGGAAAAAGATAT…	>c32676_g3_i3 TGGCGTCCGCAACATCTATTCGGTGCGCAAACCATATAACTTGTTTCTTGACAGCATTAATATACTGTCAATTTATTGGATTTTGCATTTTATCTGGTTGTGTAAACGCACAAAATAGTAAACAAGAATTTCCTTCAAAAAAGCTAATTTCAAAATGGGGAAGTAATCTTGAAGATAGATTAAAATCAAACATGACAAATGTAACCGGGCACCATATACTACAACAGCACTACAACAAATACAATCCACAGGCAACACATTTTGATCCATTGAAAACAGAAGATATTGTAAAGGAAATTTCAAATAGTCTAACAGAAATGTTGGAAAAAAGCAAGGAGGCTCTAAAAAATTCTGTAAATATTGCTGAAGCTGTTGCTGCAGATTA…	Voltage-dependent calcium channel subunit alpha-2/delta-2 X2	CACNA2D2 X2	MASATSIRCANHITCFLTALIYCQFIGFCILSGCVNAQNSKQEFPSKKLISKWGSNLEDRLKSNMTNVTGHHILQQHYNKYNPQATHFDPLKTEDIVKEISNSLTEMLEKSKEALKNSVNIAEAVAADYAWKPDLKIGNITYFDSTSLADDDLLLEYHPRFQQPVNLSASSVHIPVEIYKGDMDILNGLGWSAQLDKVFEDNYNKNKKLLWQYFGSQSGFMRMYPASRWRTHGSVDLFDVRRRPWYTQGASSPKDMMIIIDTSGSVHGQALQLIKVAVKSLLDTLGENDFVNIAHFSKDASFVSCFNDTFVQANYRNKKILTKAVENLTAHDMANFKEGFKFAFEQFELFRSKSKQNGVGAQCNEVIMLLTDGGTDNAKEVFEKYNWPKNKSVRVFTYA…	von Willebrand factor A-like domain homologous superfamily IPR036467	None predicted	None predicted	None predicted	cl00057: Von Willebrand factor type A (vWA) domain cl07190: Neuronal voltage-dependent calcium channel alpha 2acd pfam08399: VWA N-terminal; This domain is found at the N-terminus of proteins containing von Willebrand domain cd18774: second PDC (PhoQ/DcuS/CitA) domain of methyl-accepting chemotaxis proteins	Voltage-dependent calcium channel subunit alpha-2/delta-1; Membrane protein complex modulated by FDA approved drug., MEM	hypothetical protein OCBIM_22004681mg [Octopus bimaculoides] PREDICTED: voltage-dependent calcium channel subunit alpha-2/delta-2-like [Octopus bimaculoides] voltage-dependent calcium channel subunit alpha-2/delta-2 [Octopus sinensis] hypothetical protein LOTGIDRAFT_238600 [Lottia gigantea]	PV164541
>c32676_g3_i5 TTTTTTTTTTTGTATGAAGAAAACTAAAAAATACAACTTTCATTAAATAATGAAGGCTGG TTATTAGCAACTTAAATTTGCACTTTCTTAATTTTGATATTCAATCCACTGAGGTCATGA GTTTTAATGAAAATTTTATCACTGCAAACAGTGGAATGGAATAAATTGGAGATAGATTTT TTTTTTAAACCATGAGAAAATAAACTTGTTAGGAAGAGTAAAAACTTTCAATTAATTTGT ATATAAAATTTAAATAAAAAATAGTTTTATCCCCCATCCTGAAATTCACCAATTGAACAA CAAAAAAAATAACAAAAAATGGGGGAGAGAGGGAGTAAGAAACAAAAAAGAAATTAAAAA ATTCAGAGGAAAAAGATAT…	>c32676_g3_i5 ATGGCGTCCGCAACATCTATTCGGTGCGCAAACCATATAACTTGTTTCTTGACAGCATTAATATACTGTCAATTTATTGGATTTTGCATTTTATCTGGTTGTGTAAACGCACAAAATAGTAAACAAGAATTTCCTTCAAAAAAGCTAATTTCAAAATGGGGAAGTAATCTTGAAGATAGATTAAAATCAAACATGACAAATGTAACCGGGCACCATATACTACAACAGCACTACAACAAATACAATCCACAGGCAACACATTTTGATCCATTGAAAACAGAAGATATTGTAAAGGAAATTTCAAATAGTCTAACAGAAATGTTGGAAAAAAGCAAGGAGGCTCTAAAAAATTCTGTAAATATTGCTGAAGCTGTTGCTGCAGATT…	Voltage-dependent calcium channel subunit alpha-2/delta-2 X3	CACNA2D2 X3	MASATSIRCANHITCFLTALIYCQFIGFCILSGCVNAQNSKQEFPSKKLISKWGSNLEDRLKSNMTNVTGHHILQQHYNKYNPQATHFDPLKTEDIVKEISNSLTEMLEKSKEALKNSVNIAEAVAADYAWKPDLKIGNITYFDSTSLADDDLLLEYHPRFQQPVNLSASSVHIPVEIYKGGYFLPTPGLKPTDDMDILNGLGWSAQLDKVFEDNYNKNKKLLWQYFGSQSGFMRMYPASRWRTHGSVDLFDVRRRPWYTQGASSPKDMMIIIDTSGSVHGQALQLIKVAVKSLLDTLGENDFVNIAHFSKDASFVSCFNDTFVQANYRNKKILTKAVENLTAHDMANFKEGFKFAFEQFELFRSKSKQNGVGAQCNEVIMLLTDGGTDNAKEVFEKYN…	von Willebrand factor A-like domain homologous superfamily IPR036468	None predicted	None predicted	None predicted	cl00057: Von Willebrand factor type A (vWA) domain cl07190: Neuronal voltage-dependent calcium channel alpha 2acd pfam08399: VWA N-terminal; This domain is found at the N-terminus of proteins containing von Willebrand domain cd18774: second PDC (PhoQ/DcuS/CitA) domain of methyl-accepting chemotaxis proteins	Voltage-dependent calcium channel subunit alpha-2/delta-1; Membrane protein complex modulated by FDA approved drug., MEM	PREDICTED: voltage-dependent calcium channel subunit alpha-2/delta-2-like [Octopus bimaculoides] hypothetical protein OCBIM_22004681mg [Octopus bimaculoides] voltage-dependent calcium channel subunit alpha-2/delta-2 [Octopus sinensis] hypothetical protein LOTGIDRAFT_238600 [Lottia gigantea]	PV164542
>c32676_g3_i4 TTTTTTTTTTTGTATGAAGAAAACTAAAAAATACAACTTTCATTAAATAATGAAGGCTGG TTATTAGCAACTTAAATTTGCACTTTCTTAATTTTGATATTCAATCCACTGAGGTCATGA GTTTTAATGAAAATTTTATCACTGCAAACAGTGGAATGGAATAAATTGGAGATAGATTTT TTTTTTAAACCATGAGAAAATAAACTTGTTAGGAAGAGTAAAAACTTTCAATTAATTTGT ATATAAAATTTAAATAAAAAATAGTTTTATCCCCCATCCTGAAATTCACCAATTGAACAA CAAAAAAAATAACAAAAAATGGGGGAGAGAGGGAGTAAGAAACAAAAAAGAAATTAAAAA ATTCAGAGGAAAAAGATAT…	>c32676_g3_i4 ATGGCGTCCGCAACATCTATTCGGTGCGCAAACCATATAACTTGTTTCTTGACAGCATTAATATACTGTCAATTTATTGGATTTTGCATTTTATCTGGTTGTGTAAACGCACAAAATAGTAAACAAGAATTTCCTTCAAAAAAGCTAATTTCAAAATGGGGAAGTAATCTTGAAGATAGATTAAAATCAAACATGACAAATGTAACCGGGCACCATATACTACAACAGCACTACAACAAATACAATCCACAGGCAACACATTTTGATCCATTGAAAACAGAAGATATTGTAAAGGAAATTTCAAATAGTCTAACAGAAATGTTGGAAAAAAGCAAGGAGGCTCTAAAAAATTCTGTAAATATTGCTGAAGCTGTTGCTGCAGATT…	Voltage-dependent calcium channel subunit alpha-2/delta-2 X4	CACNA2D2 X4	MASATSIRCANHITCFLTALIYCQFIGFCILSGCVNAQNSKQEFPSKKLISKWGSNLEDRLKSNMTNVTGHHILQQHYNKYNPQATHFDPLKTEDIVKEISNSLTEMLEKSKEALKNSVNIAEAVAADYAWKPDLKIGNITYFDSTSLADDDLLLEYHPRFQQPVNLSASSVHIPVEIYKGDMDILNGLGWSAQLDKVFEDNYNKNKKLLWQYFGSQSGFMRMYPASRWRTHGSVDLFDVRRRPWYTQGASSPKDMMIIIDTSGSVHGQALQLIKVAVKSLLDTLGENDFVNIAHFSKDASFVSCFNDTFVQANYRNKKILTKAVENLTAHDMANFKEGFKFAFEQFELFRSKSKQNGVGAQCNEVIMLLTDGGTDNAKEVFEKYNWPKNKSVRVFTYA…	von Willebrand factor A-like domain homologous superfamily IPR036469	None predicted	None predicted	None predicted	cl00057: Von Willebrand factor type A (vWA) domain cl07190: Neuronal voltage-dependent calcium channel alpha 2acd pfam08399: VWA N-terminal; This domain is found at the N-terminus of proteins containing von Willebrand domain cd18774: second PDC (PhoQ/DcuS/CitA) domain of methyl-accepting chemotaxis proteins	Voltage-dependent calcium channel subunit alpha-2/delta-1; Membrane protein complex modulated by FDA approved drug., MEM	PREDICTED: voltage-dependent calcium channel subunit alpha-2/delta-2-like [Octopus bimaculoides] hypothetical protein OCBIM_22004681mg [Octopus bimaculoides] voltage-dependent calcium channel subunit alpha-2/delta-2 [Octopus sinensis]; voltage-dependent calcium channel subunit alpha-2/delta-2-like isoform X4 [Mizuhopecten yessoensis]	PV164543
>c33106_g1_i2 TATGCACTCACACTTCCACACACCTATTTTGGTATGATAAACCAATCACTCAATATATAC ACTCACTCGCATTTAATGTGAATCTGAACATATTTACAATGCAAATTAGTGGATAACTTA AAAACTCCAAGAGATTCATCACCAACATCCAAAGGAGACCTTGCTCCCAGGACCTCTTAG ATATACATTTGTTTGTTTGTTTGTTGCAGTGGTGGCCCCCATCCCACCCTAGCATTTACC CAGTTGAATTTTATATTCTGGAGACAGAAGGATTAAGGGACTAACCTAATGATGCAGGTT AAGGGAAGGGCTAATTAAAAGTGACCAACTACTATGATGAACACCAACACTTACTACCAC CGTCACAACCAACCAGGGT…	>c33106_g1_i2 ATGGGTTTGGCAAAGAGTAACATTCGGCTTATTGTCCTCATATGTTTCTACGTATTGTACCTTATCATCGGAGCGTCGGTTTTCTCGGCCATCGAGGGACCACCAGAACGGGACCTAGGGAAGGAGATTCGCCGGTATCGGGAGAAGTTCGCTTTGGAGGCTCGGAAATGCTTATCAGAGGAGGAACTAGAAGGATTCATAAACATCATAGTGACAGCTGCCAACCGAGGTGTCTTTGCTGCAAAGAACATCACTATCTATGAACCGAACTGGAGTTTTGGCCAGTCACTGTTTTTTGCAACTACCGTACTTACCACCATAGGTTATGGTCGAGTGACTCCGCTGTCAGATGTTGGCAAAGGATTCTGTATAATCTACGCTCTGA…	Potassium voltage-gated channel subfamily K member 1 X1	KCNK1 X1	MGLAKSNIRLIVLICFYVLYLIIGASVFSAIEGPPERDLGKEIRRYREKFALEARKCLSEEELEGFINIIVTAANRGVFAAKNITIYEPNWSFGQSLFFATTVLTTIGYGRVTPLSDVGKGFCIIYALIGIPLTLIMFTALVERLMIPVTALLHWMLQKLGHLYRVFHIRMLHLMLVGIIIITLFFLIPSAIFSVLEPNWNYLDGFYYCFISLTTIGLGDYIPGDSPDQRYRAVYKVAITGYLIFGLIMMMLTLTVMYEIPELNLGFHFYLKSDHNQEEERAILRPADTPHGPKYTQQVDDDPNCQMRPEFTAVSAVDQSNLN	Two pore domain potassium channel (IPR003280) Two pore domain potassium channel, TASK family (IPR003092) Two pore domain potassium channel, TWIK family (IPR005408) Two pore domain potassium channel, TWIK-1 (IPR001779)	GO:0071805 potassium ion transmembrane transport	GO:0005267 potassium channel activity	GO:0016020 membrane GO:0016021 integral component of membrane	pfam07885: Ion channel; This family includes the two membrane helix type ion channels found in bacteria	Potassium channel subfamily K member 1; potassium channel, membrane protein, eukaryotic, two-pore domain potassium chann	PREDICTED: potassium channel subfamily K member 1-like isoform X2 [Octopus bimaculoides] PREDICTED: potassium channel subfamily K member 1-like isoform X1 [Octopus bimaculoides] potassium channel subfamily K member 1 isoform X1 [Octopus sinensis] KCNK1 [Sepia pharaonis]	PV164533
>c33106_g1_i1 TATGCACTCACACTTCCACACACCTATTTTGGTATGATAAACCAATCACTCAATATATAC ACTCACTCGCATTTAATGTGAATCTGAACATATTTACAATGCAAATTAGTGGATAACTTA AAAACTCCAAGAGATTCATCACCAACATCCAAAGGAGACCTTGCTCCCAGGACCTCTTAG ATATACATTTGTTTGTTTGTTTGTTGCAGTGGTGGCCCCCATCCCACCCTAGCATTTACC CAGTTGAATTTTATATTCTGGAGAGAAGGATTAAGGGACTAACCTAATGATGCAGGTTAA GGGAAGGGCTAATTAAAAGTGACCAACTACTATGATGAACACCAACACTTACTACCACCG TCACAACCAACCAGGGTTG…	>c33106_g1_i1 ATGGATTTCAAGCGGAACCACACTTGCATCTCAGAGGAGGAACTAGAAGGATTCATAAACATCATAGTGACAGCTGCCAACCGAGGTGTCTTTGCTGCAAAGAACATCACTATCTATGAACCGAACTGGAGTTTTGGCCAGTCACTGTTTTTTGCAACTACCGTACTTACCACCATAGGTTATGGTCGAGTGACTCCGCTGTCAGATGTTGGCAAAGGATTCTGTATAATCTACGCTCTGATTGGCATCCCTTTGACCCTCATCATGTTCACGGCATTAGTTGAACGACTGATGATCCCAGTCACAGCGTTGCTGCACTGGATGCTACAGAAACTTGGTCACCTGTATCGTGTCTTTCACATCCGGATGTTGCACCTGATGCTTG…	Potassium voltage-gated channel subfamily K member 1 X2	KCNK1 X2	MDFKRNHTCISEEELEGFINIIVTAANRGVFAAKNITIYEPNWSFGQSLFFATTVLTTIGYGRVTPLSDVGKGFCIIYALIGIPLTLIMFTALVERLMIPVTALLHWMLQKLGHLYRVFHIRMLHLMLVGIIIITLFFLIPSAIFSVLEPNWNYLDGFYYCFISLTTIGLGDYIPGDSPDQRYRAVYKVAITGYLIFGLIMMMLTLTVMYEIPELNLGFHFYLKSDHNQEEERAILRPADTPHGPKYTQQVDDDPNCQMRPEFTAVSAVDQSNLN	Two pore domain potassium channel (IPR003280) Two pore domain potassium channel, TASK family (IPR003092) Two pore domain potassium channel, TWIK family (IPR005408) Two pore domain potassium channel, TWIK-1 (IPR001779)	GO:0071805 potassium ion transmembrane transport	GO:0005267 potassium channel activity	GO:0016020 membrane GO:0016021 integral component of membrane	pfam07885: Ion channel; This family includes the two membrane helix type ion channels found in bacteria	Potassium channel subfamily K member 1; potassium channel, membrane protein, eukaryotic, two-pore domain potassium chann	potassium channel subfamily K member 1 isoform X1 [Octopus sinensis] PREDICTED: potassium channel subfamily K member 1-like isoform X1 [Octopus bimaculoides] PREDICTED: potassium channel subfamily K member 1-like isoform X2 [Octopus bimaculoides] KCNK1 [Sepia pharaonis]	PV164534
>c30925_g1_i1 GTTAATATACATATATACACATATATAGAGAGAGAAAAATCCAGTATACAAAGCAAGTGC TAAAACTAAAGAAGGTTATATTATAAAGGAAAACTTAAAACTAAGTGATTTTTAAATCCA AAACGCAAATATCCATTCTAAAATTCGACTCTCAAATCCGCAACAGTGATGATCCAACAT AGAGGGAAAATTCCTGGATACAATCCTTAAATCACAGAAAGCAATCCTGAAAACTCCCAA ACAGTATTTGAAAAATCGGAAGCAAGGTAAAATATCAAAAAGTAATTATCATCAATAAGA GTTAAACCAAACCAAACGAAACCCGACACAAAGTGAACTCTGTTTTCACAAAATCCCTCC AATACACAGGTATATACCC…	>c30925_g1_i1 ATGAAGAAACAGAACGTACGGACTTTGTCGCTAATAGTTTGCACCTTCACATATCTCTTGGTCGGTGCTGCAGTCTTCGATGCGTTGGAATCTGAATATGAGAATGAGATGAAACGCAAACTTCAGAGCGAAGAGTCCAGGCTGCTACACAAATACAATATCTCATCGGAGGATTTCCGCGTTCTTACTCGGAACGTTATTAAATCTGTACCATTAAAGGCAGGTATACAGTGGAAGTTTGCTGGAGCATTTTACTTTGCTACCACTGTCATCACAACGATAGGTTACGGCCACAGTACTCCTCAAACAGTTGGTGGGAAGATTTTCTGTATGTTTTACGCTCTTGTAGGAATCCCTTTGTGTATCATAATGTTCCAAAGCGTCG…	Potassium channel subfamily K member 9	KCNK9	MKKQNVRTLSLIVCTFTYLLVGAAVFDALESEYENEMKRKLQSEESRLLHKYNISSEDFRVLTRNVIKSVPLKAGIQWKFAGAFYFATTVITTIGYGHSTPQTVGGKIFCMFYALVGIPLCIIMFQSVGERLNTFVTFLLKQMKKCFKMKNADVSQTNLILVAMNLSVIVLTTGAAAFSYYESWEYINSFYYCFITLTTIGFGDFVALQKRSALQNQPQYVIFSLIFILFGLAVISAAMNLLVLRFLTMNTEDERREELEAAVAAQGAVRLDGDIITANGSVVSGAQESPELNDLTSVCSCSCYNLRGHKEKPRYKVTRAPGRISHLLPMQSVTNRSRENSHTDIEDTNSFLQHHFLHRKRASI	Two pore domain potassium channel (IPR003280) Two pore domain potassium channel, TASK family (IPR003092)	GO:0071805 potassium ion transmembrane transport	GO:0005267 potassium channel activity	GO:0016020 membrane GO:0016021 integral component of membrane	pfam07885: Ion channel; This family includes the two membrane helix type ion channels found in bacteria	Potassium channel subfamily K member 3; membrane protein, potassium channel, Structural Genomics, Structural Genomics Co	PREDICTED: two pore potassium channel protein sup-9-like [Octopus bimaculoides] two pore potassium channel protein sup-9-like [Haliotis rufescens] two pore potassium channel protein sup-9-like [Gigantopelta aegis] TASK two-pore domain potassium channel [Lymnaea stagnalis] hypothetical protein OCBIM_22037120mg [Octopus bimaculoides]	PV164535
>c35895_g4_i1 GTATGTATGTATGTATGTAGGTATATGTGTGTTTATGTGTGTCAACGTTTAAAAAATCGT TTTTTCTTTGTGCAATATACAATGTGCGATATGAGGATGGTTTGCATGAAATGTATGATA TTACTGGTATCCGATGTGATGTTATTGATACAAATGGTTTTATATGAATATATATATAGA TCCAAGATGATAATTAATCAGATTAATGTTAAAAAATATTATGTCAAAAATATAAAATCC TTTAGTTTATTAAATCCATTAGTTGATTGGTTCAACTTTGAAGTCTCTGCTTGGAAGGAA CTTCACTAGTGTTACTCCATTTTCTTGCATGGACTTTTTATCCTCAGGTGACATCGGTAT CTCAGTGTTTTCACTTTTT…	>c35895_g4_i1 ATGGAATGTAAATATTTGGCTCTCTTGGTGCTAGCTGTCGTTGCTTATTTATGCATTGGAGCGGCTATCTTCCAGGAAATCGAAGAAGATGAAGAGATTAACGAAAGGACCAAAATTCGGAACGAAATCAAATATTTTACCGCCAATCACACCTGTCTTGACAAGGAAAGACTTGCCAGTTTCCTCGACGTCATCGCCAGCGATCCTCTCTATGCATATAATGTTATACAGGGGAACAGCCAAGTGACAAACCGATGGACATTTTCTGGATCTTTCTGTTTTGTGGTAACAACAGTTACAACAATTGGTTATGGCGTGATGGCTCCCGTGACAGATATCGGCAAAATCGTGGTGATCATATATGCTCTGATAGGCATCCCTTTGA…	Potassium channel subfamily K member 16	KCNK16	MECKYLALLVLAVVAYLCIGAAIFQEIEEDEEINERTKIRNEIKYFTANHTCLDKERLASFLDVIASDPLYAYNVIQGNSQVTNRWTFSGSFCFVVTTVTTIGYGVMAPVTDIGKIVVIIYALIGIPLTLVMLGHIGDKLKDVANRINNLSLFSRKPIINKAANMAIIIILGLTLLFVAPALIFRAVEKWTILDAIYFCFITLSTIGFGDYVVGIGEKSENDEASTNVYRIVTYAWIVIGLAYIALIINYISSTLAKKGQQVQKHVKRLESSMENLHREKTLSKSEKSENTEIPMSPEDKKSMQENGVTLVKFLPSRDFKVEPIN	Two pore domain potassium channel (IPR003280) Two pore domain potassium channel, TASK family (IPR003092)	GO:0071805 potassium ion transmembrane transport	GO:0005267 potassium channel activity	GO:0016020 membrane GO:0016021 integral component of membrane	pfam07885: Ion channel; This family includes the two membrane helix type ion channels found in bacteria	Potassium channel TASK2; Potassium ion channel, K2P channel, TRANSPORT PROTEIN; 3.52A {Mus musculus}	potassium channel subfamily K member 16-like [Octopus sinensis] PREDICTED: potassium channel subfamily K member 16-like [Octopus bimaculoides] hypothetical protein OCBIM_22001877mg [Octopus bimaculoides] potassium channel subfamily K member 16-like [Mercenaria mercenaria]	PV164536
>c30785_g3_i2 CACACACACACACGCACACACAAAGAAAAAATAACCCTCCTCAAATAGAAGTTACCGATC GTGATGCCGCGGCCGGGAAACCATGGCTGTTTTTCATTCCTCCACCTACAGGAGGATAAT GCGCGTTTCTTGTTGCTTTTCGTTGTTATGATGGGCTACCTTGTGTTTGGAGCCGGCATC TTCATGATTCTGGAATCTCCGAACGAAGAGGCTGAACGAATAAAAATCAACGCCTCGGTT GAGGCTTTTCTGGAAAGATACCCGGAGGCAAACCGCACCGATCTGGAATTACTCCTACTC GAATATGCACGCGCAAGTGCCGCCGGCTTTGTCGAAAGTAAAGCGGCTCGTTGGGACTTC GTTGGATCATTTTACTTTG…	>c30785_g3_i2 ATGCCGCGGCCGGGAAACCATGGCTGTTTTTCATTCCTCCACCTACAGGAGGATAATGCGCGTTTCTTGTTGCTTTTCGTTGTTATGATGGGCTACCTTGTGTTTGGAGCCGGCATCTTCATGATTCTGGAATCTCCGAACGAAGAGGCTGAACGAATAAAAATCAACGCCTCGGTTGAGGCTTTTCTGGAAAGATACCCGGAGGCAAACCGCACCGATCTGGAATTACTCCTACTCGAATATGCACGCGCAAGTGCCGCCGGCTTTGTCGAAAGTAAAGCGGCTCGTTGGGACTTCGTTGGATCATTTTACTTTGTTGGTACCGTTGTTTCAACTATAGGTTTTGGTATGACAACACCAAGCACACCTAATGGAAAAATTCTTT…	Potassium channel subfamily K member 12	KCNK12	MPRPGNHGCFSFLHLQEDNARFLLLFVVMMGYLVFGAGIFMILESPNEEAERIKINASVEAFLERYPEANRTDLELLLLEYARASAAGFVESKAARWDFVGSFYFVGTVVSTIGFGMTTPSTPNGKILLIFYGFFGCAGAILFFNLFLERIITFLAHILKSIHEKSQRQKSSQVSEKHDSDRRDSSVSEDSLDAWKPSVYWVMLILLCGAVLVACCASAMYHSVENWSYFESIYFCFVTFSTIGFGDYTVGQKTQYDYIHLYRLGNFVFIIIGCCCIYSLFNVASIIIKQFLNWILRKLNCRCQCRREMPTFRARRNAITPGIRQSQRKAKSDSVTMVDVDYDSDNEYRRTSGEMISMHDFLQAKNINIAMMQKRLWETAQRGMLQQAQNESGFHGGVG…	Two pore domain potassium channel (IPR003280) Two pore domain potassium channel, THIK (IPR005410)	GO:0071805 potassium ion transmembrane transport	GO:0005267 potassium channel activity	GO:0016020 membrane GO:0016021 integral component of membrane	pfam07885: Ion channel; This family includes the two membrane helix type ion channels found in bacteria	Potassium channel TASK2; Potassium ion channel, K2P channel, TRANSPORT PROTEIN; 3.52A {Mus musculus}	potassium channel subfamily K member 12-like [Octopus sinensis] PREDICTED: potassium channel subfamily K member 12-like [Octopus bimaculoides] hypothetical protein OCBIM_22025724mg [Octopus bimaculoides] potassium channel subfamily K member 12-like [Haliotis rufescens]	PV164537
>c32720_g4_i1 TGTAATTAAAAAAACCAAACAAAAAAAATAGATAAGAATAGCCACCTCCAACAGGTTCCC ACCACCTCCGAGCCACCATCACTGCCACTTACACACTGCTCCACCCCCGTTCAGTTCATG CTGGTGTCATCTTTATCGATGATACCAAATTTACGTCCCAACCAACGGCACTTGGCCTTC ACGTCCTCCTGCACCAGATTGAAGCACATAGCGATCAGCGACAGACCGATGACCAGGTAG AGGGCGCACAGCACGAGTTTCTCCTGCTGGGACCAGGACTTGATGTCGGTCCCTGGCACG ATGTCGCCGAAGCCGATCGTGCTTAGCGTGATGAAACAGAAGTACGATCCGGTCAGGTAG TCCCATTTCTCCCACAGCG…	>c32720_g4_i1 ATGCCTCCTGTCTGTGTTGGGTCGTCGTTGACCAGCGCCGTTTCTCGGATGTCGAGCGGCTTAAACAGGTTCGTTTCATTCTCGAGGGTAAGGGGAGCATCCAGCGGCTGCCGGACAAGTTGGTTCAGCAAATTGAGTTCTCGAAACTCGGTGACCGAGTCCATGTCGTCGTTCTCTAGATCAAACCCTATCCGCAGCCGTCTCTGCCGTGCCAGCCGGTTCTTTAGCAGAACAACGGCTGACAGTGACAAACCACCTGCATTCTTGTCTGTCTTTCGAACGCCACCGTCTTCACCTCCATCTTCATCAAAGTTGGCCTCCACATCTAACTTAATGCCTGCCAAGTGCTCTCCGAGGAGGACAGTCTGTGTGGAAGCATGTGGTC…	TWIK-related potassium channel	TWIK	MTVKEARMEKRVKWMSSANALPSRSQRRRRALAKGDYDDYDGMDDDDANFEDSGSIRALSVSTPDLHRDDDDFIQIENMARSPMRSTTKEIRRPEKLHKIIKSTSPSRGKESKSGRSSGSKTEGGYSNQKGDPVRYIRVGRDIKHTEKKVPSSPLTSRHAKRSPSGSRSPTTKARGLSKDRHRQSRSKSPKRADSRTRTPQVVRSLSASNEMLKTKKLKDRRTKSMEKTSRRARDQEPARTGKPSPLSPRAAAKRSESRRAHRDREYQDSDDSDINEPHTLFMELSKTVSPYSSSSAHQEPQNELALNKYNLLKRSSSNLLQLVKDSEMEALPMADAGKMQSLSVAKDSHQRSVSPRGRPSHSGKEEARHHRSQHSESREKSSGGGGRSMEPRSSSRRA…	Two pore domain potassium channel (IPR003280)	GO:0071805 potassium ion transmembrane transport	GO:0005267 potassium channel activity	GO:0016020 membrane	pfam07885: Ion channel; This family includes the two membrane helix type ion channels found in bacteria cl33723: transcriptional regulator ICP4 superfamily	Potassium channel subfamily K member 1; potassium channel, membrane protein, eukaryotic, two-pore domain potassium chann	serine/arginine repetitive matrix protein 2-like [Octopus sinensis] uncharacterized protein LOC124110411 [Haliotis rufescens] zinc finger CCCH domain-containing protein 13-like [Gigantopelta aegis] uncharacterized protein LOC110445426 [Mizuhopecten yessoensis] uncharacterized protein LOC117333533 [Pecten maximus]	PV164538
>c32875_g11_i1 TTATATATATACACACACACATACGTTTGGTTATTTCTACTTTGTGAATATCTATTGATT TTGGCCAACTATTAACATTTTAATGTGCTCTGTCTCACCAAAATCGTTCGTTTTCTTCAA TCGGCAAACACCCACACTTACTGTACTCTATATTCCTCTTGATGCGATTTGTTTTGTTTG TGTTTGAATGTATCTGAATGTCGTGAGAGAAGATTCTTCTGTATGCAGCAGCAGCGGCAG ACGCCACAAAATCCGACCTGAAGGGGATGAGGTCATTTCCCAAGCACACAGAGGACGACA ATGTCCATGTTGAAGATGGAATGGTTCCTGGCTGTGACTATGAACGGTGCGAACGTGTTG TCATCAACGTAAGTGGAC…	>c32875_g11_i1 ATGAGGTCATTTCCCAAGCACACAGAGGACGACAATGTCCATGTTGAAGATGGAATGGTTCCTGGCTGTGACTATGAACGGTGCGAACGTGTTGTCATCAACGTAAGTGGACTGCGATTTGAAACACAGTTAAGAACACTTGCCCAGTTTCCAGATACTCTGCTGGGAAATCCAAAGAAACGAAATCGTTACTATGACCCTCTCCGAAATGAATATTTCTTTGATCGGAACCGTCCAAGTTTCGATGCAATACTCTATTATTATCAAAGTGGGGGTCGGTTACGAAAACCGGTAAATGTACCTTTGGATGTATTTTCAGAGGAAATTAAGTTTTATGAACTTGGTGCTGAAGCAATTGAAAAATATCGTGATGATGAAGGATTT…	Potassium voltage-gated channel protein Shaker X1	KCNA1 X1	MRSFPKHTEDDNVHVEDGMVPGCDYERCERVVINVSGLRFETQLRTLAQFPDTLLGNPKKRNRYYDPLRNEYFFDRNRPSFDAILYYYQSGGRLRKPVNVPLDVFSEEIKFYELGAEAIEKYRDDEGFIKEEERPLPENEFQRRVWLLFEYPESSTAARLIAIFSVVIILLSIVIFCLETLPEFKHYRLVNETIEEDDIPKFGEPFFIIETCCIIWFTSELMVRFASCPEKIGFFKNIMNLIDIVAIIPYFITLGTVIADENKSNNQAMSLAILRVIRLVRVFRIFKLSRHSKGLQILGQTLKASMRELGLLIFFLFIGVILFSSAVYFAEADAEQTHFKSIPDAFWWAVVTMTTVGYGDMRPIGVWGKLVGSLCAIAGVLTIALPVPVIVSNFNYFYH…	Voltage-gated potassium channel (IPR028325) Potassium channel, voltage dependent, Kv (IPR003968) Potassium channel, voltage dependent, Kv1 (IPR003972)	GO:0051260 protein homooligomerization GO:0006811 ion transport GO:0055085 transmembrane transport GO:0006813 potassium ion transport	GO:0005216 ion channel activity GO:0005515 protein binding GO:0005249 voltage-gated potassium channel activity	GO:0016020 membrane GO:0008076 voltage-gated potassium channel complex	cl38908 : BTB (Broad-Complex, Tramtrack and Bric a brac)/POZ (poxvirus and zinc finger) domain pfam00520: Ion transport protein;	Paddle chimera voltage gated potassium channel Kv1.2-Kv2.1; POTASSIUM CHANNEL, VOLTAGE SENSOR, VOLTAGE DEPENDENT, ION CH	PREDICTED: potassium voltage-gated channel protein Shaker-like [Octopus bimaculoides] potassium voltage-gated channel protein Shaker-like [Octopus sinensis] potassium voltage-gated channel Kv1.1-like protein [Conus betulinus] potassium channel [Aplysia californica]	PV164508
>c30280_g2_i1 AACAACAACAACAACAACAGTCTCAGCCGCGGTCCGAGCTACTACTACCACAACAATCAC AATCACAATCACAATCACAACAACCTCAAGTACAGCTACAGCTGCCGCCAAAACTGCAAT TTCAAATATGTCGCCAAAAACACCAACACGTACAACAAGGACAAAAACAGCAACAACAAC AACATCATTATCATCATTATTATCGTCGTGGTCAACTTTATCGTCATTACCATCGGTTCT ATGAGAGAGGACGACCGGAGTGTAAATGACAACAGAGAACCTATAGCGCTGTATGCCGGA AATGAGATAGGGATTGTACCATTTTATCAGTGGATTCTCAGACTTCTACTGTTGCACCTC AATGCGATCATTTGACAGT…	>c30280_g2_i1 ATGCGATCATTTGACAGTGAAGGGTCTCTGGACTTAAAAAACCCGGATGAAGAGAACAACCAGTTGGATGCTGGTAGTGGCTCTCTTCGAATGTACAAGCGGTCAGATCGTGTTATCATCAACGTAAGCGGGCTAAGGTTCGAAACACAAACACGAACTCTTAGTCAGTTTCCGGATACGCTGTTAGGTAACCCTAAGAAGCGGAACCGCTATTACGACCCTTACCGCAATGAATATTTCTTCGATAGAAATCGTCCCAGTTTTGATGCCATCCTGTATTTCTACCACAGTGGAGGTCGTCTTCGAAGACCTTCTAATGTTCCATTGGATATATTCCTGGAGGAGATTAAGTTTTTCGAACTCGGCGAAGAGGTCATTGAAAAAT…	Potassium voltage-gated channel subfamily A member 1 X2	KCNA1 X2	MRSFDSEGSLDLKNPDEENNQLDAGSGSLRMYKRSDRVIINVSGLRFETQTRTLSQFPDTLLGNPKKRNRYYDPYRNEYFFDRNRPSFDAILYFYHSGGRLRRPSNVPLDIFLEEIKFFELGEEVIEKYRAEEGFIKEEEKPLPENEFQRRVWLLVEHPESSTPARVIAIMSVSIIVISIVTFCLETLPEFKRYELLNDTIIVDDAMPKFGTPFFIIETGCIIWFTMELLIRFASCPVKLDFFKDSMNAIDIVSIIPYFITLGTVIQNDTNSQDKQNMSLAILRVIRLVRVFRIFKLSRHSKGLQILGQTLKASLRELGLLIFFLVIGVVLFSSAVYFAEVDTEESHFKSIPDSFWWAVVTMTTVGYGDMSPIGVYGKLVGSLCAIAGVLTIALPVPVI…	Voltage-gated potassium channel (IPR028325) Potassium channel, voltage dependent, Kv (IPR003968) Potassium channel, voltage dependent, Kv1 (IPR003972)	GO:0051260 protein homooligomerization GO:0006811 ion transport GO:0055085 transmembrane transport GO:0006813 potassium ion transport	GO:0005216 ion channel activity GO:0005515 protein binding GO:0005249 voltage-gated potassium channel activity	GO:0016020 membrane GO:0008076 voltage-gated potassium channel complex	cl38908 : BTB (Broad-Complex, Tramtrack and Bric a brac)/POZ (poxvirus and zinc finger) domain pfam00520: Ion transport protein;	Paddle chimera voltage gated potassium channel Kv1.2-Kv2.1; POTASSIUM CHANNEL, VOLTAGE SENSOR, VOLTAGE DEPENDENT, ION CH	potassium voltage-gated channel subfamily A member 1 isoform X1 [Octopus sinensis] potassium voltage-gated channel subfamily A member 1 isoform X2 [Octopus sinensis]; potassium channel Kv1 [Pareledone sp. SG-2012] PREDICTED: potassium voltage-gated channel subfamily A member 1-like [Octopus bimaculoides] voltage-dependent potassium channel SqKv1A [Doryteuthis opalescens]	PV164509
>c30280_g2_i2 GACAAACAGACAGATGGATATGAAAAAGAGAGTGTTGGGGATAAAGATAATTACTGCAAA ACACTGTAAACAAAATGGTGTAAGACAATAATATAGTTATTGATTTCGAAATTTTGTGCA AATAACATCAATATCAAAGAGAAAGCTAATACAGATTAAGCAAGGTCTCTGGACTTAAAA AACCCGGATGAAGAGAACAACCAGTTGGATGCTGGTAGTGGCTCTCTTCGAATGTACAAG CGGTCAGATCGTGTTATCATCAACGTAAGCGGGCTAAGGTTCGAAACACAAACACGAACT CTTAGTCAGTTTCCGGATACGCTGTTAGGTAACCCTAAGAAGCGGAACCGCTATTACGAC CCTTACCGCAATGAATATT…	>c30280_g2_i2 ATGTACAAGCGGTCAGATCGTGTTATCATCAACGTAAGCGGGCTAAGGTTCGAAACACAAACACGAACTCTTAGTCAGTTTCCGGATACGCTGTTAGGTAACCCTAAGAAGCGGAACCGCTATTACGACCCTTACCGCAATGAATATTTCTTCGATAGAAATCGTCCCAGTTTTGATGCCATCCTGTATTTCTACCACAGTGGAGGTCGTCTTCGAAGACCTTCTAATGTTCCATTGGATATATTCCTGGAGGAGATTAAGTTTTTCGAACTCGGCGAAGAGGTCATTGAAAAATACCGTGCAGAAGAGGGATTTATCAAAGAAGAAGAAAAACCTCTTCCCGAGAACGAATTCCAGCGACGTGTGTGGCTACTGGTTGAGCATC…	Potassium voltage-gated channel subfamily A member 1 X3	KCNA1 X3	MYKRSDRVIINVSGLRFETQTRTLSQFPDTLLGNPKKRNRYYDPYRNEYFFDRNRPSFDAILYFYHSGGRLRRPSNVPLDIFLEEIKFFELGEEVIEKYRAEEGFIKEEEKPLPENEFQRRVWLLVEHPESSTPARVIAIMSVSIIVISIVTFCLETLPEFKRYELLNDTIIVDDAMPKFGTPFFIIETGCIIWFTMELLIRFASCPVKLDFFKDSMNAIDIVSIIPYFITLGTVIQNDTNSQDKQNMSLAILRVIRLVRVFRIFKLSRHSKGLQILGQTLKASLRELGLLIFFLVIGVVLFSSAVYFAEVDTEESHFKSIPDSFWWAVVTMTTVGYGDMSPIGVYGKLVGSLCAIAGVLTIALPVPVIVSNFNYFYHRDTESTDDKERYHHVTSATGY…	Voltage-gated potassium channel (IPR028325) Potassium channel, voltage dependent, Kv (IPR003968) Potassium channel, voltage dependent, Kv1 (IPR003972)	GO:0051260 protein homooligomerization GO:0006811 ion transport GO:0055085 transmembrane transport GO:0006813 potassium ion transport	GO:0005216 ion channel activity GO:0005515 protein binding GO:0005249 voltage-gated potassium channel activity	GO:0016020 membrane GO:0008076 voltage-gated potassium channel complex	cl38908 : BTB (Broad-Complex, Tramtrack and Bric a brac)/POZ (poxvirus and zinc finger) domain pfam00520: Ion transport protein;	Paddle chimera voltage gated potassium channel Kv1.2-Kv2.1; POTASSIUM CHANNEL, VOLTAGE SENSOR, VOLTAGE DEPENDENT, ION CH	potassium voltage-gated channel subfamily A member 1 isoform X2 [Octopus sinensis] potassium voltage-gated channel subfamily A member 1 isoform X1 [Octopus sinensis] potassium channel Kv1 [Pareledone sp. SG-2012] PREDICTED: potassium voltage-gated channel subfamily A member 1-like [Octopus bimaculoides] voltage-dependent potassium channel SqKv1A [Doryteuthis opalescens]	PV164510
>c28485_g1_i1 AAAACGGTTGTCGTAGAGAAGCTGAAAGATAACCGCTCCAGCATCAAGTGCTGGCGATGA CTACGTTGATGATGATGATACAAACGCTGAACCCGACCACGACGACGATGATGATGCTGA CGACGCCGATGCTAGTCGCAGCTTGAACAGCAAGCTAGTAGCAGATCGATATAGGCTGCT ATATAGCGCATGCCAGCTACTGGGGTAGTGGACAATATGAAAAACCGTTACCAGAAAACG ACTTGGTGTTTTAATTGTGAATTGGGCGCACTACTTAATAAGCAACTAACAACTTCATCG CTTGTTTACAACCATTTCAGGAGAACTGCGTGTGCCGTCCTTGTATTCATTGCCAGACAG ACCATGGCTGTGGTCTCGG…	>c28485_g1_i1 ATGCCAGCTACTGGGGTAGTGGACAATATGAAAAACCGTTACCAGAAAACGACTTGGTGTTTTAATTGTGAATTGGGCGCACTACTTAATAAGCAACTAACAACTTCATCGCTTGTTTACAACCATTTCAGGAGAACTGCGTGTGCCGTCCTTGTATTCATTGCCAGACAGACCATGGCTGTGGTCTCGGTGTCCAACACATCTAGTTATGCGTCTAGGACGCAGGGAAAACGTGACGGGACGGGTCGCTTATGGGAGAAACATAATTCAAACAGTACACCGTCCTGTAATGTATCATCGTCCAACGTTTCAACTCCACTGGACGTCCGTCTTGTAGACTCTAACTACCTTCTGCAATTAATTAACGAGGAAGATGCAGGCACCC…	Potassium voltage-gated channel subfamily A member 1 X4	KCNA1 X4	MPATGVVDNMKNRYQKTTWCFNCELGALLNKQLTTSSLVYNHFRRTACAVLVFIARQTMAVVSVSNTSSYASRTQGKRDGTGRLWEKHNSNSTPSCNVSSSNVSTPLDVRLVDSNYLLQLINEEDAGTLDLDSYLEMYRFLRERITINVSGQVYEIWKDTLEQHPDTLLGNPQKRAKYFDRGRQEYFFDRHRPSFDAIFFYYQSGGKLRRPDSIPDDIFLSEIEFFELEKDQIANYKKCEGYVEEKIVLPEKPCQRKLWILLEYPESSVVAYVIGIVSVFLTLTSIVLFCIETLPHFSKNDCGDTKETYPDMFFFTETVCTIWFSLEVTLRFCVCPNKLKFFQNFKNLVDLAAVLPYYVTFVNVISSNSCEASKSGTGLAFLRVIRLVRVFKLTKHSAG…	Voltage-gated potassium channel (IPR028325) Potassium channel, voltage dependent, Kv (IPR003968) Potassium channel, voltage dependent, Kv1 (IPR003972)	GO:0051260 protein homooligomerization GO:0006811 ion transport GO:0055085 transmembrane transport GO:0006813 potassium ion transport	GO:0005216 ion channel activity GO:0005515 protein binding GO:0005249 voltage-gated potassium channel activity	GO:0016020 membrane GO:0008076 voltage-gated potassium channel complex	cl38908 : BTB (Broad-Complex, Tramtrack and Bric a brac)/POZ (poxvirus and zinc finger) domain pfam00520: Ion transport protein;	Paddle chimera voltage gated potassium channel Kv1.2-Kv2.1; POTASSIUM CHANNEL, VOLTAGE SENSOR, VOLTAGE DEPENDENT, ION CH	PREDICTED: potassium voltage-gated channel subfamily A member 1-like [Octopus bimaculoides] hypothetical protein OCBIM_22006414mg [Octopus bimaculoides] potassium voltage-gated channel subfamily A member 1-like isoform X1 [Crassostrea virginica] potassium voltage-gated channel subfamily A member 1-like isoform X2 [Crassostrea virginica] potassium voltage-gated channel subfamily A member 1-like [H…	PV164511
>c35781_g11_i3 CAATTTATGACATTAACCGCCTTGTAGTCATAATCAGAATGTAGATCATGCTTGAACTTC CCAGGTCGAGATTTTCCTGACTTTGAATGTGCAATAAGATGATAATTCGCAAGTTTTTTT CCTGTAGCAGGACTAGCATGGAGACGACTTGATAAAGATGATGTTTTGCGAAATTTCAAC TTTGGTCTTGAGTATCTGTGAAGATTGTCTGTGGAAGAATATGTTCTTTCAATCTGAGAG TCTGCAAAACGAGGATGTTTTTCCCCCGAAAGTGACTTATATCGTTTAAGGGCTGTTTTT GTTGTTGATGGAGCACCGCCAGAATGGCTACCAATCTTGGTCTGAGCTCCAACATCACCC ACAGATGATGATGGAGTT…	>c35781_g11_i3 ATGTCGTCGGCCCTGCAACGACCCTTCTATGCAACATCCTCAATAGGAAGCCCTCCTGATCCGGCTTCAATTTTGAGGAGTAGGGAAGTTTCTAAACGTGTTATCCTAAATGTGGGTGGGGTAAAACATGAGGTATTGTGGCGCACTCTTGACCGCATGCCTCATACTCGGCTTGGTAAGCTGAGGGACTGTAATACACATGATGCAATTGTTGACCTTTGTGACGATTATAGCTTGGCCGAAAATGAATACTTTTTTGATCGACATCCTCGATCGTTTGCCTCCATCCTCAACTTTTACCGCACTGGAAAACTTCACTTGGTGGAGGAAATGTGTGTGCTGGCATTCAGTGAGGACTTGGAGTACTGGGGTGTAGACGAACTT…	Potassium voltage-gated channel protein Shab	KCNB1	MSSALQRPFYATSSIGSPPDPASILRSREVSKRVILNVGGVKHEVLWRTLDRMPHTRLGKLRDCNTHDAIVDLCDDYSLAENEYFFDRHPRSFASILNFYRTGKLHLVEEMCVLAFSEDLEYWGVDELYLESCCQHKYHQKKEHVFEEIRKEAESLRKGEDEDFGTGSFAKWRQRVWDLLEKPTTSMAARVLAIVSILFIVLSTVALTLNTIPGLKGEGEQEGADNPQLAIVEAVCIGWFTLEYLGRFWASPNKWKFFKGPLNIIDLLAIMPYFISLGLTETNKSTTEQFQNVRRVVQIFRIMRILRILKLARHSTGLQSLGYTLQRSYKELGLLMMFLAIGILLFSSLAYFAEKDEPGTKYVSIPETFWWAAITMTTVGYGDIYPTTILGKVVGGVCC…	Voltage-gated potassium channel (IPR028325) Potassium channel, voltage dependent, Kv (IPR003968) Potassium channel, voltage dependent, Kv9 (IPR003971)	GO:0051260 protein homooligomerization GO:0006811 ion transport GO:0055085 transmembrane transport GO:0006813 potassium ion transport	GO:0005216 ion channel activity GO:0005515 protein binding GO:0005249 voltage-gated potassium channel activity	GO:0016020 membrane GO:0008076 voltage-gated potassium channel complex	cd18413: BTB (Broad-Complex, Tramtrack and Bric a brac)/POZ (poxvirus and zinc finger) domain pfam00520: Ion transport protein; This family contains sodium, potassium and calcium ion channels	Paddle chimera voltage gated potassium channel Kv1.2-Kv2.1; POTASSIUM CHANNEL, VOLTAGE SENSOR, VOLTAGE DEPENDENT, ION CH	uncharacterized protein LOC115214995 isoform X1 [Octopus sinensis] uncharacterized protein LOC115214995 isoform X2 [Octopus sinensis] PREDICTED: potassium voltage-gated channel protein Shab-like [Octopus bimaculoides] Kv2 voltage-gated potassium channel [Doryteuthis pealeii] potassium voltage-gated channel subfamily B member 2-like isoform X3 [Haliotis rufescens]	PV164512
>c35781_g11_i1 TGATGATGATGATAATGAAGATGAAGAGGATGGTTCTTTCGATTTATTTTCTCCTTGCTG CATTGAAGTATCAGTTGAAGCTTGGGTCGTCATCCGATGCAAAGACTCCTCATCTATATC CAACAGGTTGGTGTTGCTGGGATTTTCCTGATTCTCTTTGCAGTTGAAGTTTGTTGTTCC ACCTTGCCCACTCAACTTGGGTGTATTGGGGTTTGAGCCCCGCATCACACAAGGCGGTGG TGAACTCATGGATTTCGTCTCCACACTGTTTGTATCCCAGTCGTTTCTAGGAACCTCGGA GGCAACATCCATTAAGTCGACACTTTTGGCGAAGGCATCCCTCAGATTGACGGAGTGGAA GGAGACTATGCTTCCATT…	>c35781_g11_i1 ATGTCGTCGGCCCTGCAACGACCCTTCTATGCAACATCCTCAATAGGAAGCCCTCCTGATCCGGCTTCAATTTTGAGGAGTAGGGAAGTTTCTAAACGTGTTATCCTAAATGTGGGTGGGGTAAAACATGAGGTATTGTGGCGCACTCTTGACCGCATGCCTCATACTCGGCTTGGTAAGCTGAGGGACTGTAATACACATGATGCAATTGTTGACCTTTGTGACGATTATAGCTTGGCCGAAAATGAATACTTTTTTGATCGACATCCTCGATCGTTTGCCTCCATCCTCAACTTTTACCGCACTGGAAAACTTCACTTGGTGGAGGAAATGTGTGTGCTGGCATTCAGTGAGGACTTGGAGTACTGGGGTGTAGACGAACTT…	Potassium voltage-gated channel protein Shab	KCNB1	MSSALQRPFYATSSIGSPPDPASILRSREVSKRVILNVGGVKHEVLWRTLDRMPHTRLGKLRDCNTHDAIVDLCDDYSLAENEYFFDRHPRSFASILNFYRTGKLHLVEEMCVLAFSEDLEYWGVDELYLESCCQHKYHQKKEHVFEEIRKEAESLRKGEDEDFGTGSFAKWRQRVWDLLEKPTTSMAARVLAIVSILFIVLSTVALTLNTIPGLKGEGEQEGADNPQLAIVEAVCIGWFTLEYLGRFWASPNKWKFFKGPLNIIDLLAIMPYFISLGLTETNKSTTEQFQNVRRVVQIFRIMRILRILKLARHSTGLQSLGYTLQRSYKELGLLMMFLAIGILLFSSLAYFAEKDEPGTKYVSIPETFWWAAITMTTVGYGDIYPTTILGKVVGGVCC…	Voltage-gated potassium channel (IPR028325) Potassium channel, voltage dependent, Kv (IPR003968) Potassium channel, voltage dependent, Kv9 (IPR003971)	GO:0051260 protein homooligomerization GO:0006811 ion transport GO:0055085 transmembrane transport GO:0006813 potassium ion transport	GO:0005216 ion channel activity GO:0005515 protein binding GO:0005249 voltage-gated potassium channel activity	GO:0016020 membrane GO:0008076 voltage-gated potassium channel complex	cd18413: BTB (Broad-Complex, Tramtrack and Bric a brac)/POZ (poxvirus and zinc finger) domain pfam00520: Ion transport protein; This family contains sodium, potassium and calcium ion channels	Paddle chimera voltage gated potassium channel Kv1.2-Kv2.1; POTASSIUM CHANNEL, VOLTAGE SENSOR, VOLTAGE DEPENDENT, ION CH	uncharacterized protein LOC115214995 isoform X1 [Octopus sinensis] uncharacterized protein LOC115214995 isoform X2 [Octopus sinensis] PREDICTED: potassium voltage-gated channel protein Shab-like [Octopus bimaculoides] Kv2 voltage-gated potassium channel [Doryteuthis pealeii] potassium voltage-gated channel subfamily B member 2-like isoform X3 [Haliotis rufescens]	PV164513
>c32984_g6_i2 GTCTCCGTCTCCGTCCGTGGTCGTTTCCTTGACCAGGCCTCATGTCCTCTTCATTTACAC ACCGAGCCGGTATCGTAACTGACATAAAATAACCTCAAAAACGACAACAATCAAATCGTT TCGAACTGATAAGCGAATTATAAACCAATTTCTACAATGACAAAACCAATTATACACATA TAATAATAATTCCTACTTCTAATTAACATTACGCTGGATTACCGTTGCAATTATTTATAC TAGATATAACTTCGATAACATAAACGAGAATTAAGGAAGAAAATTCAATTTTAAAATGAT GCTGTCTACTTCTTATAGGAAAAACCGGTTCATTTTTTTAAGGTCTACCTTCATGGTTTC GACTTTAGTAATGTTCGTC…	>c32984_g6_i2 ATGTCTGATTCTGACAATAGAGTTATACTCAATGTCGGGGGCATTCGCCACGAGACATACAAAGCGACACTTAAAAAAATCCCTGCCACTCGCTTGTCACGTCTTACAGAAGCTTTAGCTAACTATGATCCTGTACTTAATGAATACTTTTTCGATAGGCATCCTGGTGTCTTCGCCCAAATCCTCAATTATTACCGTACTGGAAAACTACATTATCCAACTGACGTATGTGGACCTTTGTTTGAAGAGGAATTGGAATTTTGGGGGCTCGACTCGAATCAAGTCGAGCCCTGCTGTTGGATGACCTATACACAGCATAGAGACACACAAGACGTACTTACTATTTTAGACCGTTTAGACCTGGATACAGATAAACCTACAGAAG…	Potassium voltage-gated channel protein Shaw-like X1	KCNC1 X1	MSDSDNRVILNVGGIRHETYKATLKKIPATRLSRLTEALANYDPVLNEYFFDRHPGVFAQILNYYRTGKLHYPTDVCGPLFEEELEFWGLDSNQVEPCCWMTYTQHRDTQDVLTILDRLDLDTDKPTEEDIMKKFGLEDRYKAGDLNCWQRVQPKIWALFDEPYSSTSAKVISIVSVFFIVTSILSFCLKTHPEIRVPVLRNSTMHPEFNSTWNLDKQKTQPHEAFFYIECACNAWFTFEIIIRLIVAPNKFYFLKAPVNIIDIVATLSFYLDFLLTKLKQESDILEFFSIIRILRLFKLTRHSAGLKILIHTFKASAKELSLLVFFLVLGIVIFAALIFYAERIEYNPTNDFHSIPVGLWWAIVTMTTVGYGDMAPKTYVGMFVGALCALAGVLTIAL…	Voltage-gated potassium channel (IPR028325) Potassium channel, voltage dependent, Kv (IPR003968) Potassium channel, voltage dependent, Kv3 (IPR003974) Potassium channel, voltage dependent, Shaw, invertebrate (IPR015572)	GO:0051260 protein homooligomerization GO:0006811 ion transport GO:0055085 transmembrane transport GO:0006813 potassium ion transport	GO:0005216 ion channel activity GO:0005515 protein binding GO:0005249 voltage-gated potassium channel activity	GO:0016020 membrane GO:0008076 voltage-gated potassium channel complex	cd18416: BTB (Broad-Complex, Tramtrack and Bric a brac)/POZ (poxvirus and zinc finger) domain Pfam00520: Ion transport protein; This family contains sodium, potassium and calcium ion channels	Paddle chimera voltage gated potassium channel Kv1.2-Kv2.1; POTASSIUM CHANNEL, VOLTAGE SENSOR, VOLTAGE DEPENDENT, ION CH	potassium voltage-gated channel protein Shaw isoform X4 [Octopus sinensis] potassium voltage-gated channel protein Shaw isoform X3 [Octopus sinensis] potassium voltage-gated channel protein Shaw isoform X2 [Octopus sinensis] potassium voltage-gated channel protein Shaw isoform X1 [Octopus sinensis] PREDICTED: potassium voltage-gated channel protein Shaw-like isoform X4 [Octopus bimaculoides]	PV164516
>c32984_g6_i1 TGTATGCGTGTATGTGTATGTGTGTGTATGTTAGTTTTATGGTTGAGAGTGTCTTGTTGA AAATCGGGATTGAATCTATACAACCGTTCTCATTGGTCGCTTCACCGCCGCCATTTATCG TCTGCTGTTGGCCTTACCCGCTGTTTGGGCTTGATGCTGATATTATCAATGGAACGAGCC TTTGTCCATCGGAAATAAATCGATGCCGTAGATAACAAATATTATTAACGAGATCGAAAT CAGCAGAGCTACTCAGATCTTCGATACGGCTCAAAAAATATAAGCATCATGAAGACTTAA TCCCCAAAGCAGCTGGGCATAAATAACTGACCAGATGTGAAACAATATACTGTATATGCA ACTGGTCATATCAAGGCTG…	>c32984_g6_i1 ATGTCTGATTCTGACAATAGAGTTATACTCAATGTCGGGGGCATTCGCCACGAGACATACAAAGCGACACTTAAAAAAATCCCTGCCACTCGCTTGTCACGTCTTACAGAAGCTTTAGCTAACTATGATCCTGTACTTAATGAATACTTTTTCGATAGGCATCCTGGTGTCTTCGCCCAAATCCTCAATTATTACCGTACTGGAAAACTACATTATCCAACTGACGTATGTGGACCTTTGTTTGAAGAGGAATTGGAATTTTGGGGGCTCGACTCGAATCAAGTCGAGCCCTGCTGTTGGATGACCTATACACAGCATAGAGACACACAAGACGTACTTACTATTTTAGACCGTTTAGACCTGGATACAGATAAACCTACAGAAG…	Potassium voltage-gated channel protein Shaw-like X1	KCNC1 X1	MSDSDNRVILNVGGIRHETYKATLKKIPATRLSRLTEALANYDPVLNEYFFDRHPGVFAQILNYYRTGKLHYPTDVCGPLFEEELEFWGLDSNQVEPCCWMTYTQHRDTQDVLTILDRLDLDTDKPTEEDIMKKFGLEDRYKAGDLNCWQRVQPKIWALFDEPYSSTSAKVISIVSVFFIVTSILSFCLKTHPEIRVPVLRNSTMHPEFNSTWNLDKQKTQPHEAFFYIECACNAWFTFEIIIRLIVAPNKFYFLKAPVNIIDIVATLSFYLDFLLTKLKQESDILEFFSIIRILRLFKLTRHSAGLKILIHTFKASAKELSLLVFFLVLGIVIFAALIFYAERIEYNPTNDFHSIPVGLWWAIVTMTTVGYGDMAPKTYVGMFVGALCALAGVLTIAL…	Voltage-gated potassium channel (IPR028325) Potassium channel, voltage dependent, Kv (IPR003968) Potassium channel, voltage dependent, Kv3 (IPR003974) Potassium channel, voltage dependent, Shaw, invertebrate (IPR015572)	GO:0051260 protein homooligomerization GO:0006811 ion transport GO:0055085 transmembrane transport GO:0006813 potassium ion transport	GO:0005216 ion channel activity GO:0005515 protein binding GO:0005249 voltage-gated potassium channel activity	GO:0016020 membrane GO:0008076 voltage-gated potassium channel complex	cd18416: BTB (Broad-Complex, Tramtrack and Bric a brac)/POZ (poxvirus and zinc finger) domain Pfam00520: Ion transport protein; This family contains sodium, potassium and calcium ion channels	Paddle chimera voltage gated potassium channel Kv1.2-Kv2.1; POTASSIUM CHANNEL, VOLTAGE SENSOR, VOLTAGE DEPENDENT, ION CH	potassium voltage-gated channel protein Shaw isoform X4 [Octopus sinensis] potassium voltage-gated channel protein Shaw isoform X3 [Octopus sinensis] potassium voltage-gated channel protein Shaw isoform X1 [Octopus vulgaris] potassium voltage-gated channel protein Shaw isoform X2 [Octopus sinensis] potassium voltage-gated channel protein Shaw isoform X1 [Octopus sinensis]	PV164517
>c32984_g6_i3 TGTATGCGTGTATGTGTATGTGTGTGTATGTTAGTTTTATGGTTGAGAGTGTCTTGTTGA AAATCGGGATTGAATCTATACAACCGTTCTCATTGGTCGCTTCACCGCCGCCATTTATCG TCTGCTGTTGGCCTTACCCGCTGTTTGGGCTTGATGCTGATATTATCAATGGAACGAGCC TTTGTCCATCGGAAATAAATCGATGCCGTAGATAACAAATATTATTAACGAGATCGAAAT CAGCAGAGCTACTCAGATCTTCGATACGGCTCAAAAAATATAAGCATCATGAAGACTTAA TCCCCAAAGCAGCTGGGCATAAATAACTGACCAGATGTGAAACAATATACTGTATATGCA ACTGGTCATATCAAGGCTG…	>c32984_g6_i3 ATGTCTGATTCTGACAATAGAGTTATACTCAATGTCGGGGGCATTCGCCACGAGACATACAAAGCGACACTTAAAAAAATCCCTGCCACTCGCTTGTCACGTCTTACAGAAGCTTTAGCTAACTATGATCCTGTACTTAATGAATACTTTTTCGATAGGCATCCTGGTGTCTTCGCCCAAATCCTCAATTATTACCGTACTGGAAAACTACATTATCCAACTGACGTATGTGGACCTTTGTTTGAAGAGGAATTGGAATTTTGGGGGCTCGACTCGAATCAAGTCGAGCCCTGCTGTTGGATGACCTATACACAGCATAGAGACACACAAGACGTACTTACTATTTTAGACCGTTTAGACCTGGATACAGATAAACCTACAGAAG…	Potassium voltage-gated channel protein Shaw-like X2	KCNC1 X2	MSDSDNRVILNVGGIRHETYKATLKKIPATRLSRLTEALANYDPVLNEYFFDRHPGVFAQILNYYRTGKLHYPTDVCGPLFEEELEFWGLDSNQVEPCCWMTYTQHRDTQDVLTILDRLDLDTDKPTEEDIMKKFGLEDRYKAGDLNCWQRVQPKIWALFDEPYSSTSAKVISIVSVFFIVTSILSFCLKTHPEIRVPVLRNSTMHPEFNSTWNLDKQKTQPHEAFFYIECACNAWFTFEIIIRLIVAPNKFYFLKAPVNIIDIVATLSFYLDFLLTKLKQESDILEFFSIIRILRLFKLTRHSAGLKILIHTFKASAKELSLLVFFLVLGIVIFAALIFYAERIEYNPTNDFHSIPVGLWWAIVTMTTVGYGDMAPKTYVGMFVGALCALAGVLTIAL…	Voltage-gated potassium channel (IPR028325) Potassium channel, voltage dependent, Kv (IPR003968) Potassium channel, voltage dependent, Kv3 (IPR003974) Potassium channel, voltage dependent, Shaw, invertebrate (IPR015572)	GO:0051260 protein homooligomerization GO:0006811 ion transport GO:0055085 transmembrane transport GO:0006813 potassium ion transport	GO:0005216 ion channel activity GO:0005515 protein binding GO:0005249 voltage-gated potassium channel activity	GO:0016020 membrane GO:0008076 voltage-gated potassium channel complex	cd18416: BTB (Broad-Complex, Tramtrack and Bric a brac)/POZ (poxvirus and zinc finger) domain Pfam00520: Ion transport protein; This family contains sodium, potassium and calcium ion channels	Paddle chimera voltage gated potassium channel Kv1.2-Kv2.1; POTASSIUM CHANNEL, VOLTAGE SENSOR, VOLTAGE DEPENDENT, ION CH	potassium voltage-gated channel protein Shaw isoform X8 [Octopus sinensis] potassium voltage-gated channel protein Shaw isoform X7 [Octopus sinensis] potassium voltage-gated channel protein Shaw isoform X6 [Octopus sinensis] potassium voltage-gated channel protein Shaw isoform X5 [Octopus sinensis]; PREDICTED: potassium voltage-gated channel protein Shaw-like isoform X7 [Octopus bimaculoides]	PV164518
>c32984_g6_i4 TGTATGCGTGTATGTGTATGTGTGTGTATGTTAGTTTTATGGTTGAGAGTGTCTTGTTGA AAATCGGGATTGAATCTATACAACCGTTCTCATTGGTCGCTTCACCGCCGCCATTTATCG TCTGCTGTTGGCCTTACCCGCTGTTTGGGCTTGATGCTGATATTATCAATGGAACGAGCC TTTGTCCATCGGAAATAAATCGATGCCGTAGATAACAAATATTATTAACGAGATCGAAAT CAGCAGAGCTACTCAGATCTTCGATACGGCTCAAAAAATATAAGCATCATGAAGACTTAA TCCCCAAAGCAGCTGGGCATAAATAACTGACCAGATGTGAAACAATATACTGTATATGCA ACTGGTCATATCAAGGCTG…	>c32984_g6_i4 ATGTCTGATTCTGACAATAGAGTTATACTCAATGTCGGGGGCATTCGCCACGAGACATACAAAGCGACACTTAAAAAAATCCCTGCCACTCGCTTGTCACGTCTTACAGAAGCTTTAGCTAACTATGATCCTGTACTTAATGAATACTTTTTCGATAGGCATCCTGGTGTCTTCGCCCAAATCCTCAATTATTACCGTACTGGAAAACTACATTATCCAACTGACGTATGTGGACCTTTGTTTGAAGAGGAATTGGAATTTTGGGGGCTCGACTCGAATCAAGTCGAGCCCTGCTGTTGGATGACCTATACACAGCATAGAGACACACAAGACGTACTTACTATTTTAGACCGTTTAGACCTGGATACAGATAAACCTACAGAAG…	Potassium voltage-gated channel protein Shaw-like X3	KCNC1 X3	MSDSDNRVILNVGGIRHETYKATLKKIPATRLSRLTEALANYDPVLNEYFFDRHPGVFAQILNYYRTGKLHYPTDVCGPLFEEELEFWGLDSNQVEPCCWMTYTQHRDTQDVLTILDRLDLDTDKPTEEDIMKKFGLEDRYKAGDLNCWQRVQPKIWALFDEPYSSTSAKVISIVSVFFIVTSILSFCLKTHPEIRVPVLRNSTMHPEFNSTWNLDKQKTQPHEAFFYIECACNAWFTFEIIIRLIVAPNKFYFLKAPVNIIDIVATLSFYLDFLLTKLKQESDILEFFSIIRILRLFKLTRHSAGLKILIHTFKASAKELSLLVFFLVLGIVIFAALIFYAERIEYNPTNDFHSIPVGLWWAIVTMTTVGYGDMAPKTYVGMFVGALCALAGVLTIAL…	Voltage-gated potassium channel (IPR028325) Potassium channel, voltage dependent, Kv (IPR003968) Potassium channel, voltage dependent, Kv3 (IPR003974) Potassium channel, voltage dependent, Shaw, invertebrate (IPR015572)	GO:0051260 protein homooligomerization GO:0006811 ion transport GO:0055085 transmembrane transport GO:0006813 potassium ion transport	GO:0005216 ion channel activity GO:0005515 protein binding GO:0005249 voltage-gated potassium channel activity	GO:0016020 membrane GO:0008076 voltage-gated potassium channel complex	cd18416: BTB (Broad-Complex, Tramtrack and Bric a brac)/POZ (poxvirus and zinc finger) domain Pfam00520: Ion transport protein; This family contains sodium, potassium and calcium ion channels	Paddle chimera voltage gated potassium channel Kv1.2-Kv2.1; POTASSIUM CHANNEL, VOLTAGE SENSOR, VOLTAGE DEPENDENT, ION CH	potassium voltage-gated channel protein Shaw isoform X3 [Octopus sinensis] potassium voltage-gated channel protein Shaw isoform X1 [Octopus sinensis] PREDICTED: potassium voltage-gated channel protein Shaw-like isoform X3 [Octopus bimaculoides] potassium voltage-gated channel protein Shaw isoform X4 [Octopus sinensis] PREDICTED: potassium voltage-gated channel protein Shaw-like isoform X1 [Octopu…	PV164519
>c30803_g9_i1 ATTTACCTTCAGAAGTTGAGATATGACGCAAACTAACTTCAATTCGCACGCACACACACA CACACATAACCACGCACATATGTACATATTTTCTTTTGATAATTTTTCCTGGTGAATGTT TTATTTGACACGTCTCGTTTTTTCTCATTATTTTGTGATTTAGTTTTGTAATTTTGTATA TTTTTTATTGTTATATATTTCACCTATCCTTTTGATTTTGTATTTGTTGTTTGTGTATTG TTTTTGTTTTAGTGTTTGTGTATTTGAATTTATATATCATAAACGTGTTTCAGGCTTGGG CTCAGTTAGGTCTAGTGTTCGAAAAGAACCATTTCTGCTTATGGTTCGGTCTGAGTCCAT GTCGTCTTCCATACCATTG…	>c30803_g9_i1 ATGGCTAACTACCCTCCACTCGATTGCAGCCCCGTGCTGGCTTCTCCCTCCAAAAGTTTGGCTTCAAATGCAATGGCATATATGTCGACCGCCCCCAAACGTAGTGGATTCTTGGGTCAAAGTGGGCCCGACGAAAGGATTACGCTTAACGTTGGAGGCGTCCGTCATGAAACACACGTATCCACATTAAAGAACTGTCCCCAAACTCGTCTAAGTAAACTTGCGGACATACATAAGCAAACGCACCAAAAGGAGGAATATTTTTTTGATCGCCATCCAGCGGTATTTAATTCAGTTATCGATTTTTATCGAACAGGTGAGCTCCACGTACCCTTGGATGTATGTGGAGCAGTGGTTAAACGGGAGTTAGACTTCTGGGAAATCG…	Potassium voltage-gated channel protein Shaw-like X4	KCNC1 X4	MANYPPLDCSPVLASPSKSLASNAMAYMSTAPKRSGFLGQSGPDERITLNVGGVRHETHVSTLKNCPQTRLSKLADIHKQTHQKEEYFFDRHPAVFNSVIDFYRTGELHVPLDVCGAVVKRELDFWEIDEFEVKACCWRHYRSYIDNQRILNDFNQSLQSERFNVNYDNLKGWKKLQMQVWLILDHPRTSRPAMIYGIASFLFVVLSILGFCLETLPQVRGPTNITRQCNGETSESLQVMRSHDALNVIDVICTIFFTLELIARFIFAPQKLKFVRSLMNIIDLLALVPLYVQVILHSTDPEFCYLNERLVMEIMFILRIIRMFRIFHLVKHYQALKILVYAMKASIQELLMLAIFMIIAMLVFATMIYYAERKDATNASDSFNTIPMGFWWAIITMTT…	Voltage-gated potassium channel (IPR028325) Potassium channel, voltage dependent, Kv (IPR003968) Potassium channel, voltage dependent, Kv3 (IPR003974)	GO:0051260 protein homooligomerization GO:0006811 ion transport GO:0055085 transmembrane transport GO:0006813 potassium ion transport	GO:0005216 ion channel activity GO:0005515 protein binding GO:0005249 voltage-gated potassium channel activity	GO:0016020 membrane GO:0008076 voltage-gated potassium channel complex	cl38908 : BTB (Broad-Complex, Tramtrack and Bric a brac)/POZ (poxvirus and zinc finger) domain pfam00520: Ion transport protein; This family contains sodium, potassium and calcium ion channels cl13340: Domain of unknown function (DUF3399) supetfamily	Paddle chimera voltage gated potassium channel Kv1.2-Kv2.1; POTASSIUM CHANNEL, VOLTAGE SENSOR, VOLTAGE DEPENDENT, ION CH	PREDICTED: potassium voltage-gated channel protein Shaw-like [Octopus bimaculoides] hypothetical protein OCBIM_22018592mg [Octopus bimaculoides] potassium voltage-gated channel protein Shaw-like [Octopus sinensis] potassium voltage-gated channel subfamily C member 3-like [Haliotis rufescens]	PV164520
>c31149_g1_i4 GAATTTGAACTCAGGACATAAAAACAGATAAAATGCCGCTGGGCATTTCGCCCGGCGCGC TGTCATTTATGCCAGCGGCGCGCCGCCTTAGGGTGACAACTCCAATGACATCGATTTCGG AACAAACGAGTGAAATAAAAATGCCGGCAACAAAAGGACTCAAAAGAACCGCACTTGCTG CTTTGATTCCTGGAACTAAGTTTGATCCCAAGACATTTGAAGTGTCTGCAGTTGCTGATC CAGATGCCCCGACTGTTGTCTTTAATGTACGTGGAACTATCTTCGAAACATATCGTTCAA ATTTATACCGGAAAAATCTGAGCAATTTGTCCAACGAAGAGTTTCTCGGTCAATTCTACC GAGTGAGATCAAACGATTA…	>c31149_g1_i4 ATGCCGCTGGGCATTTCGCCCGGCGCGCTGTCATTTATGCCAGCGGCGCGCCGCCTTAGGGTGACAACTCCAATGACATCGATTTCGGAACAAACGAGTGAAATAAAAATGCCGGCAACAAAAGGACTCAAAAGAACCGCACTTGCTGCTTTGATTCCTGGAACTAAGTTTGATCCCAAGACATTTGAAGTGTCTGCAGTTGCTGATCCAGATGCCCCGACTGTTGTCTTTAATGTACGTGGAACTATCTTCGAAACATATCGTTCAAATTTATACCGGAAAAATCTGAGCAATTTGTCCAACGAAGAGTTTCTCGGTCAATTCTACCGAGTGAGATCAAACGATTATTTCTTTGACCGCGATCCTTCACTTTTTTCATCAGTGT…	Potassium voltage-gated channel protein Shaw-like X5	KCNC1 X5	MPLGISPGALSFMPAARRLRVTTPMTSISEQTSEIKMPATKGLKRTALAALIPGTKFDPKTFEVSAVADPDAPTVVFNVRGTIFETYRSNLYRKNLSNLSNEEFLGQFYRVRSNDYFFDRDPSLFSSVLEYQRTGVLHIPVNVCGKVARQELEFWGIDESCIEKCCWSTFDSWNSTYDALKQLEEAQNRTFNQYTESKIAGMKYGKMRAAIWNFLSNPRSSNGAKVYGMAAVVFVILSVLSFIVATHPACRVQRNHGFWKRLHSNNTELWDMYPIAPHPALIIIDFICLAFFSCDLFFRFITCPEWKKFAKNSLNYVDFVAILPDYIDIIVVYTVEANVALETMHYVNLLRIFRALRIFRLVRYVPGLWIMLYTFKASFWDLLLMICFMNVGMIMFATF…	Voltage-gated potassium channel (IPR028325) Potassium channel, voltage dependent, Kv (IPR003968) Potassium channel, voltage dependent, Kv4 (IPR003975)	GO:0051260 protein homooligomerization GO:0006811 ion transport GO:0055085 transmembrane transport GO:0006813 potassium ion transport	GO:0005216 ion channel activity GO:0005515 protein binding GO:0005249 voltage-gated potassium channel activity	GO:0016020 membrane GO:0008076 voltage-gated potassium channel complex	cl38908 : BTB (Broad-Complex, Tramtrack and Bric a brac)/POZ (poxvirus and zinc finger) domain pfam00520: Ion transport protein; This family contains sodium, potassium and calcium ion channels cl13340: Domain of unknown function (DUF3399) supetfamily	Paddle chimera voltage gated potassium channel Kv1.2-Kv2.1; POTASSIUM CHANNEL, VOLTAGE SENSOR, VOLTAGE DEPENDENT, ION CH	potassium voltage-gated channel protein Shaw-like isoform X1 [Octopus sinensis] potassium voltage-gated channel protein Shaw-like isoform X2 [Octopus sinensis] potassium voltage-gated channel protein Shaw-like isoform X3 [Octopus sinensis] PREDICTED: potassium voltage-gated channel protein Shaw-like [Octopus bimaculoides] hypothetical protein OCBIM_22006158mg [Octopus bimaculoides]	PV164521
>c30036_g4_i1 GGCACGCACACTGTATTTTGTTTTCTTTTAGAATTTTCTGTATGATTTTTGTTGATTTTT TAAATTAAAAAATTTTTTTCGTATTTTTAATATTTTTTTTTTTTCTCTTTTTCTTTGAAG AATTCCTAATTAATCCTCCTTAAATTGGTTCCTGATTATGAACCACCTGTTCTTCCGTCC TGCTGCACGGAAGGTCAGTGTCGCTCATATAAATTTTTGATTTCGTTTTTTTGTCTTTTT TCGCCAGTCCGTACTGAACATGCGTGTAATAGAGTACAAAGTTACTCACAATAATGGGTA CCGTAAAAGCAACCATAAGCAAACCGGAAATGGCACACAGTGACCCGATGATGTAGCCAA ATGAGCTTTTCGGGTACAT…	>c30036_g4_i1 ATGGAAGAGGAGAGAGAACAACAGCAACCGCTATTGTCTTCTTCGCCGCAGACACCACCGAGCCACGAATATGATCTGGCAAACAGTATCTCCTGGTTTACGGCCAGCGAATCGTATGAGAGGCGAAACACGTCGTACAGCGGCATAGCTGCCTCTACCATCACCAACATGTCTGAATTAGCAGATGGAAGTTGTTACAGCCTGTCCACACACCAAAATCCTACTCCGGCCTCCTGCAATGTGCTCACACCAGAAGCAGACAGCGATATCACGGAAAGTTTCCGTTCGGTTCGAGACGAACTGCTCACCGGTTCCACTGAATATCTACCGGCCACCGACGGAGGTTTCGGGTTTACGTACGGAAGTGGTACGGGCAACCCTTTCG…	Potassium voltage-gated channel protein Shaw-like X6	KCNC1 X6	MEEEREQQQPLLSSSPQTPPSHEYDLANSISWFTASESYERRNTSYSGIAASTITNMSELADGSCYSLSTHQNPTPASCNVLTPEADSDITESFRSVRDELLTGSTEYLPATDGGFGFTYGSGTGNPFVTSGGVVTQDHRRRSGGSRLGLGGYRATNTGINSTVAATAAAAAAHAAAAATNSLLHRQPYYSVTPTTPGSHSQHRHGSHIYDDTVVLNVGGKIFETRRATLFRLPTMKLANTEEMEKYYRPERREYFFDRDSEAFRIILNYLRTGELHVPMCMCGPSIKTEFEFWGIEEHDIERCCWTQYNTWNTQSKSLEELESFRKTSLPQNGLMNERRLSCWTRCRAKIWSFLNDPTSSKYAQIYAWVSVMFVIFSIFAFCAETHPNFRVPLSSVKN…	Voltage-gated potassium channel (IPR028325) Potassium channel, voltage dependent, Kv (IPR003968) Potassium channel, voltage dependent, Kv3 (IPR003974)	GO:0051260 protein homooligomerization GO:0006811 ion transport GO:0055085 transmembrane transport GO:0006813 potassium ion transport	GO:0005216 ion channel activity GO:0005515 protein binding GO:0005249 voltage-gated potassium channel activity	GO:0016020 membrane GO:0008076 voltage-gated potassium channel complex	cl38908 : BTB (Broad-Complex, Tramtrack and Bric a brac)/POZ (poxvirus and zinc finger) domain pfam00520: Ion transport protein; This family contains sodium, potassium and calcium ion channels cl13340: Domain of unknown function (DUF3399) supetfamily	Paddle chimera voltage gated potassium channel Kv1.2-Kv2.1; POTASSIUM CHANNEL, VOLTAGE SENSOR, VOLTAGE DEPENDENT, ION CH	PREDICTED: potassium voltage-gated channel subfamily C member 2-like [Octopus bimaculoides] potassium voltage-gated channel protein Shab-like [Octopus sinensis] potassium voltage-gated channel protein Shaw-like isoform X1 [Haliotis rufescens] potassium voltage-gated channel protein Shaw-like isoform X3 [Haliotis rufescens] potassium voltage-gated channel protein Shaw-like isoform X2 [Haliotis ruf…	PV164522
>c31149_g1_i2 TAATTCGTTAGTATTTCTCCCAGTAACCAGTTTTAATATGTTATAATATAATTATAATAT TATTGTAAATATATTATAAGTATAGTTTTGTTACAATAGATATACTTTGAATATAATTAT AAAAATTTGCTATTTTCTTCGTGAAGTGAAATAAAAATGCCGGCAACAAAAGGACTCAAA AGAACCGCACTTGCTGCTTTGATTCCTGGAACTAAGTTTGATCCCAAGACATTTGAAGTG TCTGCAGTTGCTGATCCAGATGCCCCGACTGTTGTCTTTAATGTACGTGGAACTATCTTC GAAACATATCGTTCAAATTTATACCGGAAAAATCTGAGCAATTTGTCCAACGAAGAGTTT CTCGGTCAATTCTACCGAG…	>c31149_g1_i2 ATGCCGGCAACAAAAGGACTCAAAAGAACCGCACTTGCTGCTTTGATTCCTGGAACTAAGTTTGATCCCAAGACATTTGAAGTGTCTGCAGTTGCTGATCCAGATGCCCCGACTGTTGTCTTTAATGTACGTGGAACTATCTTCGAAACATATCGTTCAAATTTATACCGGAAAAATCTGAGCAATTTGTCCAACGAAGAGTTTCTCGGTCAATTCTACCGAGTGAGATCAAACGATTATTTCTTTGACCGCGATCCTTCACTTTTTTCATCAGTGTTGGAATATCAACGGACCGGTGTGTTACATATTCCAGTGAATGTGTGTGGTAAAGTGGCACGGCAGGAGCTGGAATTTTGGGGAATTGACGAAAGCTGTATCGAAAAAT…	Potassium voltage-gated channel protein Shaw-like X7	KCNC1 X7	MPATKGLKRTALAALIPGTKFDPKTFEVSAVADPDAPTVVFNVRGTIFETYRSNLYRKNLSNLSNEEFLGQFYRVRSNDYFFDRDPSLFSSVLEYQRTGVLHIPVNVCGKVARQELEFWGIDESCIEKCCWSTFDSWNSTYDALKQLEEAQNRTFNQYTESKIAGMKYGKMRAAIWNFLSNPRSSNGAKVYGMAAVVFVILSVLSFIVATHPACRVQRNHGFWKRLHSNNTELWDMYPIAPHPALIIIDFICLAFFSCDLFFRFITCPEWKKFAKNSLNYVDFVAILPDYIDIIVVYTVEANVALETMHYVNLLRIFRALRIFRLVRYVPGLWIMLYTFKASFWDLLLMICFMNVGMIMFATFIYYAEEENFHHILIGMWWALITMTTVGYGDMIPMSS…	Voltage-gated potassium channel (IPR028325) Potassium channel, voltage dependent, Kv (IPR003968) Potassium channel, voltage dependent, Kv3 (IPR003974)	GO:0051260 protein homooligomerization GO:0006811 ion transport GO:0055085 transmembrane transport GO:0006813 potassium ion transport	GO:0005216 ion channel activity GO:0005515 protein binding GO:0005249 voltage-gated potassium channel activity	GO:0016020 membrane GO:0008076 voltage-gated potassium channel complex	cl38908 : BTB (Broad-Complex, Tramtrack and Bric a brac)/POZ (poxvirus and zinc finger) domain pfam00520: Ion transport protein; This family contains sodium, potassium and calcium ion channels cl13340: Domain of unknown function (DUF3399) supetfamily	Paddle chimera voltage gated potassium channel Kv1.2-Kv2.1; POTASSIUM CHANNEL, VOLTAGE SENSOR, VOLTAGE DEPENDENT, ION CH	potassium voltage-gated channel protein Shaw-like isoform X1 [Octopus sinensis] potassium voltage-gated channel protein Shaw-like isoform X2 [Octopus sinensis] potassium voltage-gated channel protein Shaw-like isoform X3 [Octopus sinensis] PREDICTED: potassium voltage-gated channel protein Shaw-like [Octopus bimaculoides]	PV164523
>c31149_g1_i3 GAATTTGAACTCAGGACATAAAAACAGATAAAATGCCGCTGGGCATTTCGCCCGGCGCGC TGTCATTTATGCCAGCGGCGCGCCGCCTTAGGGTGACAACTCCAATGACATCGATTTCGG AACAAACGAGTGAAATAAAAATGCCGGCAACAAAAGGACTCAAAAGAACCGCACTTGCTG CTTTGATTCCTGGAACTAAGTTTGATCCCAAGACATTTGAAGTGTCTGCAGTTGCTGATC CAGATGCCCCGACTGTTGTCTTTAATGTACGTGGAACTATCTTCGAAACATATCGTTCAA ATTTATACCGGAAAAATCTGAGCAATTTGTCCAACGAAGAGTTTCTCGGTCAATTCTACC GAGTGAGATCAAACGATTA…	>c31149_g1_i3 ATGCCGCTGGGCATTTCGCCCGGCGCGCTGTCATTTATGCCAGCGGCGCGCCGCCTTAGGGTGACAACTCCAATGACATCGATTTCGGAACAAACGAGTGAAATAAAAATGCCGGCAACAAAAGGACTCAAAAGAACCGCACTTGCTGCTTTGATTCCTGGAACTAAGTTTGATCCCAAGACATTTGAAGTGTCTGCAGTTGCTGATCCAGATGCCCCGACTGTTGTCTTTAATGTACGTGGAACTATCTTCGAAACATATCGTTCAAATTTATACCGGAAAAATCTGAGCAATTTGTCCAACGAAGAGTTTCTCGGTCAATTCTACCGAGTGAGATCAAACGATTATTTCTTTGACCGCGATCCTTCACTTTTTTCATCAGTGT…	Potassium voltage-gated channel protein Shaw-like X8	KCNC1 X8	MPLGISPGALSFMPAARRLRVTTPMTSISEQTSEIKMPATKGLKRTALAALIPGTKFDPKTFEVSAVADPDAPTVVFNVRGTIFETYRSNLYRKNLSNLSNEEFLGQFYRVRSNDYFFDRDPSLFSSVLEYQRTGVLHIPVNVCGKVARQELEFWGIDESCIEKCCWSTFDSWNSTYDALKQLEEAQNRTFNQYTESKIAGMKYGKMRAAIWNFLSNPRSSNGAKVYGMAAVVFVILSVLSFIVATHPACRVQRNHGFWKRLHSNNTELWDMYPIAPHPALIIIDFICLAFFSCDLFFRFITCPEWKKFAKNSLNYVDFVAILPDYIDIIVVYTVEANVALETMHYVNLLRIFRALRIFRLVRYVPGLWIMLYTFKASFWDLLLMICFMNVGMIMFATF…	Voltage-gated potassium channel (IPR028325) Potassium channel, voltage dependent, Kv (IPR003968) Potassium channel, voltage dependent, Kv3 (IPR003974)	GO:0051260 protein homooligomerization GO:0006811 ion transport GO:0055085 transmembrane transport GO:0006813 potassium ion transport	GO:0005216 ion channel activity GO:0005515 protein binding GO:0005249 voltage-gated potassium channel activity	GO:0016020 membrane GO:0008076 voltage-gated potassium channel complex	cl38908 : BTB (Broad-Complex, Tramtrack and Bric a brac)/POZ (poxvirus and zinc finger) domain pfam00520: Ion transport protein; This family contains sodium, potassium and calcium ion channels cl13340: Domain of unknown function (DUF3399) supetfamily	Paddle chimera voltage gated potassium channel Kv1.2-Kv2.1; POTASSIUM CHANNEL, VOLTAGE SENSOR, VOLTAGE DEPENDENT, ION CH	potassium voltage-gated channel protein Shaw-like isoform X1 [Octopus sinensis] potassium voltage-gated channel protein Shaw-like isoform X3 [Octopus sinensis] PREDICTED: potassium voltage-gated channel protein Shaw-like [Octopus bimaculoides] potassium voltage-gated channel protein Shaw-like isoform X2 [Octopus sinensis]	PV164524
>c34853_g8_i3 TATATATATATATATATATTTGAATGCATATATTGTGCATATGGTGTATACACACAGTTT AAAGCACACTTCATTATGTGTTATTTGAATGTATGTTTGGCTTTGAAAAAGTGTGTCTGT GTGAGACATAAATACCAGCAAATGTTTTTATATCTAAAAAAATCTACACATTCGACGTAC GTAAATCCTCTCCACCAAATTCCTCCATCGGGAATGATTGAGCATTCTGTGATTGTAACT TTTTGGCAGATTTGCCGCTTTTACATTTAGCACCGTCTTTCTCCTCATAACCTCTATCCA TATTTTGCTCATTATCATCATTGCTAGAGAAACTACTGTGTATTTTAGTTTTATCCCAGT TTTTGTGTTCCATGGTTAT…	>c34853_g8_i3 ATGACCAAAAACAAAGTATTGAACGCTCATGTCCTTGCTGCCCTAGCCCCGGGGGCTAAAGTAAATTTCAAGACATTAGAAATTGCTGTTGCACCGGATCCGAACGCTGGAACACTTCTGTTAAACGTGGGAGGACAAATATTTGAGACATATCGTTCGACCCTCAACAAACACAATAATACAAATCTCTCTAATGAAATGTTTCTTCAGAAATTTTACCGAGAACGTCACAAAGACTATTTCTTTGATCGTGATCCTGTTTGTTTTCGCTCGATTTTGGAATACTTACGAACCGGTCAACTGCATCTACCGTCTAATGTATGTGGACCAGCATTGAAGAAGGAACTGGACTTCTGGGGAATCAGCGAAAATTTAATCGAAGGTT…	Potassium voltage-gated channel protein Shaw-like X9	KCNC1 X9	MTKNKVLNAHVLAALAPGAKVNFKTLEIAVAPDPNAGTLLLNVGGQIFETYRSTLNKHNNTNLSNEMFLQKFYRERHKDYFFDRDPVCFRSILEYLRTGQLHLPSNVCGPALKKELDFWGISENLIEGCCWNIYDSWNSTYESLLRFDRDRKAMFATDELDISQMTSLQRFKNTLWNILSNHNYSFLSKVYGIISLSFVIVSILTFIVETHPFFKTRGDRDILGRRYRQSNSTTNGDDPETEANMPHISIVFMDVICLTFFTLEFILRLICAPKKCKFFFTFLNMVDLAALLPDFIEIILIKNINYDFIFYITLLRLIRILRIFRLIRHIPGLWVMMYTLKASLEELMLMCIFLLVGMIIFASLIFFVGEDRFSNIPMSLWWALITMTTVGYGDMVPST…	Voltage-gated potassium channel (IPR028325) Potassium channel, voltage dependent, Kv (IPR003968) Potassium channel, voltage dependent, Kv3 (IPR003974)	GO:0051260 protein homooligomerization GO:0006811 ion transport GO:0055085 transmembrane transport GO:0006813 potassium ion transport	GO:0005216 ion channel activity GO:0005515 protein binding GO:0005249 voltage-gated potassium channel activity	GO:0016020 membrane GO:0008076 voltage-gated potassium channel complex	cl38908 : BTB (Broad-Complex, Tramtrack and Bric a brac)/POZ (poxvirus and zinc finger) pfam00520: Ion transport protein; This family contains sodium, potassium and calcium ion channels cl36537 : multidrug resistance protein (mdr1) superfamily	Paddle chimera voltage gated potassium channel Kv1.2-Kv2.1; POTASSIUM CHANNEL, VOLTAGE SENSOR, VOLTAGE DEPENDENT, ION CH	potassium voltage-gated channel protein Shaw-like [Octopus sinensis] PREDICTED: potassium voltage-gated channel protein Shaw-like [Octopus bimaculoides] PREDICTED: potassium voltage-gated channel protein Shaw-like [Octopus bimaculoides] potassium voltage-gated channel protein Shaw-like isoform X3 [Octopus sinensis] potassium voltage-gated channel protein Shaw-like isoform X1 [Octopus sinensis]	PV164525
>c34853_g8_i4 TATATATATATATATATATTTGAATGCATATATTGTGCATATGGTGTATACACACAGTTT AAAGCACACTTCATTATGTGTTATTTGAATGTATGTTTGGCTTTGAAAAAGTGTGTCTGT GTGAGACATAAATACCAGCAAATGTTTTTATATCTAAAAAAATCTACACATTCGACGTAC GTAAATCCTCTCCACCAAATTCCTCCATCGGGAATGATTGAGCATTCTGTGATTGTAACT TTTTGGCAGATTTGCCGCTTTTACATTTAGCACCGTCTTTCTCCTCATAACCTCTATCCA TATTTTGCTCATTATCATCATTGCTAGAGAAACTACTGTGTATTTTAGTTTTATCCCAGT TTTTGTGTTCCATGGTTAT…	>c34853_g8_i4 ATGACCAAAAACAAAGTATTGAACGCTCATGTCCTTGCTGCCCTAGCCCCGGGGGCTAAAGTAAATTTCAAGACATTAGAAATTGCTGTTGCACCGGATCCGAACGCTGGAACACTTCTGTTAAACGTGGGAGGACAAATATTTGAGACATATCGTTCGACCCTCAACAAACACAATAATACAAATCTCTCTAATGAAATGTTTCTTCAGAAATTTTACCGAGAACGTCACAAAGACTATTTCTTTGATCGTGATCCTGTTTGTTTTCGCTCGATTTTGGAATACTTACGAACCGGTCAACTGCATCTACCGTCTAATGTATGTGGACCAGCATTGAAGAAGGAACTGGACTTCTGGGGAATCAGCGAAAATTTAATCGAAGGTT…	Potassium voltage-gated channel protein Shaw-like X9	KCNC1 X9	MTKNKVLNAHVLAALAPGAKVNFKTLEIAVAPDPNAGTLLLNVGGQIFETYRSTLNKHNNTNLSNEMFLQKFYRERHKDYFFDRDPVCFRSILEYLRTGQLHLPSNVCGPALKKELDFWGISENLIEGCCWNIYDSWNSTYESLLRFDRDRKAMFATDELDISQMTSLQRFKNTLWNILSNHNYSFLSKVYGIISLSFVIVSILTFIVETHPFFKTRGDRDILGRRYRQSNSTTNGDDPETEANMPHISIVFMDVICLTFFTLEFILRLICAPKKCKFFFTFLNMVDLAALLPDFIEIILIKNINYDFIFYITLLRLIRILRIFRLIRHIPGLWVMMYTLKASLEELMLMCIFLLVGMIIFASLIFFVGEDRFSNIPMSLWWALITMTTVGYGDMVPST…	Voltage-gated potassium channel (IPR028325) Potassium channel, voltage dependent, Kv (IPR003968) Potassium channel, voltage dependent, Kv3 (IPR003974)	GO:0051260 protein homooligomerization GO:0006811 ion transport GO:0055085 transmembrane transport GO:0006813 potassium ion transport	GO:0005216 ion channel activity GO:0005515 protein binding GO:0005249 voltage-gated potassium channel activity	GO:0016020 membrane GO:0008076 voltage-gated potassium channel complex	cl38908 : BTB (Broad-Complex, Tramtrack and Bric a brac)/POZ (poxvirus and zinc finger) pfam00520: Ion transport protein; This family contains sodium, potassium and calcium ion channels cl36537 : multidrug resistance protein (mdr1) superfamily	Paddle chimera voltage gated potassium channel Kv1.2-Kv2.1; POTASSIUM CHANNEL, VOLTAGE SENSOR, VOLTAGE DEPENDENT, ION CH	potassium voltage-gated channel protein Shaw-like [Octopus sinensis] PREDICTED: potassium voltage-gated channel protein Shaw-like [Octopus bimaculoides] PREDICTED: potassium voltage-gated channel protein Shaw-like [Octopus bimaculoides] potassium voltage-gated channel protein Shaw-like isoform X3 [Octopus sinensis] potassium voltage-gated channel protein Shaw-like isoform X1 [Octopus sinensis]	PV164526
>c34853_g8_i1 TATATATATATATATATATTTGAATGCATATATTGTGCATATGGTGTATACACACAGTTT AAAGCACACTTCATTATGTGTTATTTGAATGTATGTTTGGCTTTGAAAAAGTGTGTCTGT GTGAGACATAAATACCAGCAAATGTTTTTATATCTAAAAAAATCTACACATTCGACGTAC GTAAATCCTCTCCACCAAATTCCTCCATCGGGAATGATTGAGCATTCTGTGATTGTAACT TTTTGGCAGATTTGCCGCTTTTACATTTAGCACCGTCTTTCTCCTCATAACCTCTATCCA TATTTTGCTCATTATCATCATTGCTAGAGAAACTACTGTGTATTTTAGTTTTATCCCAGT TTTTGTGTTCCATGGTTAT…	>c34853_g8_i1 ATGACCAAAAACAAAGTATTGAACGCTCATGTCCTTGCTGCCCTAGCCCCGGGGGCTAAAGTAAATTTCAAGACATTAGAAATTGCTGTTGCACCGGATCCGAACGCTGGAACACTTCTGTTAAACGTGGGAGGACAAATATTTGAGACATATCGTTCGACCCTCAACAAACACAATAATACAAATCTCTCTAATGAAATGTTTCTTCAGAAATTTTACCGAGAACGTCACAAAGACTATTTCTTTGATCGTGATCCTGTTTGTTTTCGCTCGATTTTGGAATACTTACGAACCGGTCAACTGCATCTACCGTCTAATGTATGTGGACCAGCATTGAAGAAGGAACTGGACTTCTGGGGAATCAGCGAAAATTTAATCGAAGGTT…	Potassium voltage-gated channel protein Shaw-like X9	KCNC1 X9	MTKNKVLNAHVLAALAPGAKVNFKTLEIAVAPDPNAGTLLLNVGGQIFETYRSTLNKHNNTNLSNEMFLQKFYRERHKDYFFDRDPVCFRSILEYLRTGQLHLPSNVCGPALKKELDFWGISENLIEGCCWNIYDSWNSTYESLLRFDRDRKAMFATDELDISQMTSLQRFKNTLWNILSNHNYSFLSKVYGIISLSFVIVSILTFIVETHPFFKTRGDRDILGRRYRQSNSTTNGDDPETEANMPHISIVFMDVICLTFFTLEFILRLICAPKKCKFFFTFLNMVDLAALLPDFIEIILIKNINYDFIFYITLLRLIRILRIFRLIRHIPGLWVMMYTLKASLEELMLMCIFLLVGMIIFASLIFFVGEDRFSNIPMSLWWALITMTTVGYGDMVPST…	Voltage-gated potassium channel (IPR028325) Potassium channel, voltage dependent, Kv (IPR003968) Potassium channel, voltage dependent, Kv3 (IPR003974)	GO:0051260 protein homooligomerization GO:0006811 ion transport GO:0055085 transmembrane transport GO:0006813 potassium ion transport	GO:0005216 ion channel activity GO:0005515 protein binding GO:0005249 voltage-gated potassium channel activity	GO:0016020 membrane GO:0008076 voltage-gated potassium channel complex	cl38908 : BTB (Broad-Complex, Tramtrack and Bric a brac)/POZ (poxvirus and zinc finger) pfam00520: Ion transport protein; This family contains sodium, potassium and calcium ion channels cl36537 : multidrug resistance protein (mdr1) superfamily	Paddle chimera voltage gated potassium channel Kv1.2-Kv2.1; POTASSIUM CHANNEL, VOLTAGE SENSOR, VOLTAGE DEPENDENT, ION CH	potassium voltage-gated channel protein Shaw-like [Octopus sinensis] PREDICTED: potassium voltage-gated channel protein Shaw-like [Octopus bimaculoides] PREDICTED: potassium voltage-gated channel protein Shaw-like [Octopus bimaculoides] potassium voltage-gated channel protein Shaw-like isoform X3 [Octopus sinensis] potassium voltage-gated channel protein Shaw-like isoform X1 [Octopus sinensis]	PV164527
>c28506_g1_i1 ACACACACACATATATACATGCTTATATATTTTTTCTGGTATATCCAGAGCCTCATAGCT AACAAATCAACAGTCTCCAACTTTAAAGCATAAATTTGTTTCAAAATTTTCTTCGTGTTT TCCCTTCCTTTCTTTCTCCTTTTTCTTCTTGTGAATTTAGTGAAAATAAATAAATAAATA AATTGACAAGAATCCATTCTTAAAATTCCAACACAGAGAGTAATTATTCTGTTATACATA CAATGTTTGTCATTTTTTTTTTTCTTTTTAAGGGAGGGAACCCTGCACACCTCGATCACA AGGCTTACTTCAATACTTAATTCTGTAACAAATCGGTGTTGCCAATCAAGTGGCACTGAC ACAGACTGCATTGAAGAAT…	>c28506_g1_i1 ATGGCCTCTGTTGCGGCATGGTTACCTTTTGCCCGGGCCTCCGCTATCGGATGGGTTCCTGTGGCCCGGAACCCCTTACCCACACCAAAAGTGCGGGAAGAACACAAAAGAGGGGACAATAAAATGCTAATTAATGTATCGGGACGCAGGTTTGAAACCTGGAGGACTACTCTGGAAAAATACCCCGACACTTTACTTGGTTCAAACGAAAAGGAATTTTTTTACGATGAAGAAACGAAGGAGTATTTCTTTGACCGCGACCCAGAGTTTTTCAGACATGTTTTGAACTACTATAGAACGGGTAAACTCCATTACCCTAAACATGAGTGTATTCAATCGTATGATGAGGAAATGTCATTTTTCGGTATCATGCCTGATCTAATAG…	Potassium voltage-gated channel protein Shal-like	KCND2	MASVAAWLPFARASAIGWVPVARNPLPTPKVREEHKRGDNKMLINVSGRRFETWRTTLEKYPDTLLGSNEKEFFYDEETKEYFFDRDPEFFRHVLNYYRTGKLHYPKHECIQSYDEEMSFFGIMPDLIGDCCYEDYKDRRRENSERLLDDKASENGDSTPAVTIREKFWRAFENPHIGTTALVFYYVTGFFIAVSVMANVVETVPCGIIPETNENPPCGERYELAFFCLDTACVMIFTAEYLLRAYAAPDRCKFIRSVMSIIDVVAILPYYIGLVITDNDDVSGAFVTLRVFRVFRIFKFSRHSQGLRILGYTLKSCASELGFLLFSLTMAIIIFATVMFYAEKNVIKTKFTSIPEAFWYTIVTMTTLGYGDMVPNTITGKIVGGVCSLSGVLVIALPV…	Voltage-gated potassium channel (IPR028325) Potassium channel, voltage dependent, Kv (IPR003968) Potassium channel, voltage dependent, Kv4 (IPR003975)	GO:0051260 protein homooligomerization GO:0006811 ion transport GO:0055085 transmembrane transport GO:0006813 potassium ion transport	GO:0005216 ion channel activity GO:0005515 protein binding GO:0005249 voltage-gated potassium channel activity	GO:0016020 membrane GO:0008076 voltage-gated potassium channel complex	cl38908 : BTB (Broad-Complex, Tramtrack and Bric a brac)/POZ (poxvirus and zinc finger) domain pfam00520: Ion transport protein; This family contains sodium, potassium and calcium ion channels cl13340: Domain of unknown function (DUF3399) supetfamily	Paddle chimera voltage gated potassium channel Kv1.2-Kv2.1; POTASSIUM CHANNEL, VOLTAGE SENSOR, VOLTAGE DEPENDENT, ION CH	potassium voltage-gated channel protein Shal-like isoform X2 [Haliotis rufescens] potassium voltage-gated channel protein Shal-like isoform X1 [Haliotis rufescens] potassium voltage-gated channel protein Shal-like isoform X1 [Crassostrea virginica] potassium voltage-gated channel protein Shal-like isoform X2 [Pomacea canaliculata]; potassium voltage-gated channel protein Shal-like isoform X1 [Gig…	PV164528
>c33539_g2_i1 TCTCCCCAGACACAACAGAATTTAACATTATATTAATGCTTAAATGCTTCCTTATATATT AGATACCTAATATATAAGGAATGCCATATATCCAAAAAATCTCCCAGATTTGTCATAACA GTGCAATGTTAAATAGTGCCTCACATATAGGACCCTATGTGTATATGCTGGAATTTAAGC ATATGTTGGTGTAGGAGCTAATATGCGTTACCTCACTGAGTTACATTATTGTTGGATCAT TTTAATGTTCCTGAAATATTTTTGTTGAAATCATTACATTGTTGTTTTTAGTTGTTATTA TTTTTGATGTTTTGTTGTTGTTTTTATATTGATGAAATTCAGAAAACGTTATTGATAATT GCTCATACTTTTTCTGCAG…	>c33539_g2_i1 ATGTCAACGAGTAGTACATTTATAGAACCTATGAAGGATCGACCGATCCCTCCGAAAACTGAAGGAGACCATTTGCCAAAAAAGAGAGAATGTGGTCCTCCAGGAAATGGGGTCGCACCCATTTTTGACTATATGGAATCTGAGATGTCTTCAAGTTCAAACTCACAAACATTTGAAAACAAATCGCCGCCACCCCCCGCCTACGAGAAGCTCTACCCATCACCGTACATGATGAATACAAGGTTTAGGACATACCGCAGCAATCTAACGCTACAGGCAAAAGTCTACAACTTTTTAGAAAGACCAACAGGCTGGAAGTGTTTCATTTATCATTTCACTGTGTTTATGATGGTTTTAATCTGCCTTATATTCAGTGTCTTATCTA…	Potassium voltage-gated channel subfamily KQT member 1 X1	KCNQ1 X1	MSTSSTFIEPMKDRPIPPKTEGDHLPKKRECGPPGNGVAPIFDYMESEMSSSSNSQTFENKSPPPPAYEKLYPSPYMMNTRFRTYRSNLTLQAKVYNFLERPTGWKCFIYHFTVFMMVLICLIFSVLSTIDQYTEFADGTLFWMEVVLVFFFGFEYIIRLWSAGCRSKYMGVSGRLRFARKPISVIDFIVVVASIVVFTIGSEGRVFATSAIRGVRFLQILRMLHVDRQGGTWRLLGSVIYLHRQELITTLYIGFLGLIFSSYFVYLAERKEGKKDFASYADALWWGVITVMTIGYGDKVPQTWLGKIVASCFAVFAISFFALPAGILGSGFALKVQQKQRQKHFNRQIPAAATLIQCVWRCYAADPSFNSEATWKIHIQDTYPEETVLARMARRASLT…					pfam00520: Ion transport protein; This family contains sodium, potassium and calcium ion channels cl04130 : KCNQ voltage-gated potassium channel;		potassium voltage-gated channel subfamily KQT member 1-like isoform X4 [Octopus sinensis] potassium voltage-gated channel subfamily KQT member 1-like isoform X3 [Octopus sinensis] potassium voltage-gated channel subfamily KQT member 1-like isoform X2 [Octopus sinensis] potassium voltage-gated channel subfamily KQT member 1-like isoform X1 [Octopus sinensis] potassium voltage-gated channel subfami…	PV164529
>c33539_g2_i2 GATCGTTTCATGGCTGTCCAATTCTTAAAATTTCGGGTTACAGTCATTCTTCAGGTGATT TAGATATTTTTTCTGCAGGTTCTTCATTGTCTTGGGAAGAGAAATGCCATGGTTTGCCTT CTCTCTCACTCGTTAAATGTTTCATCAAGTTTCTCAGCATTTCAACAACATTATCCAGTT TCTGATCCATTTGTACCATCTGATTTTCTACTCTTACAATGCGTGCACAAATTGTCATTT TGTCTCTGTCTCGTGAATTATGGTACAAAGTTGAAGGTTTCCCAAGAATTTGGTCAAGCC TCCGCTGTAGTTCTTTTATTCTCACCATCATATTAAGATGGCCTTGTGAATATTGTTCAA TGACATCTCGCACGTCATA…	>c33539_g2_i2 ATGTCAACGAGTAGTACATTTATAGAACCTATGAAGGATCGACCGATCCCTCCGAAAACTGAAGGAGACCATTTGCCAAAAAAGAGAGAATGTGGTCCTCCAGGAAATGGGGTCGCACCCATTTTTGACTATATGGAATCTGAGATGTCTTCAAGTTCAAACTCACAAACATTTGAAAACAAATCGCCGCCACCCCCCGCCTACGAGAAGCTCTACCCATCACCGTACATGATGAATACAAGGTTTAGGACATACCGCAGCAATCTAACGCTACAGGCAAAAGTCTACAACTTTTTAGAAAGACCAACAGGCTGGAAGTGTTTCATTTATCATTTCACTGTGTTTATGATGGTTTTAATCTGCCTTATATTCAGTGTCTTATCTA…	Potassium voltage-gated channel subfamily KQT member 1 X2	KCNQ1 X2	MSTSSTFIEPMKDRPIPPKTEGDHLPKKRECGPPGNGVAPIFDYMESEMSSSSNSQTFENKSPPPPAYEKLYPSPYMMNTRFRTYRSNLTLQAKVYNFLERPTGWKCFIYHFTVFMMVLICLIFSVLSTIDQYTEFADGTLFWMEVVLVFFFGFEYIIRLWSAGCRSKYMGVSGRLRFARKPISVIDFIVVVASIVVFTIGSEGRVFATSAIRGVRFLQILRMLHVDRQGGTWRLLGSVIYLHRQELITTLYIGFLGLIFSSYFVYLAERKEGKKDFASYADALWWGVITVMTIGYGDKVPQTWLGKIVASCFAVFAISFFALPAGILGSGFALKVQQKQRQKHFNRQIPAAATLIQCVWRCYAADPSFNSEATWKIHIQDTYPEETVLARMARRASLT…	Voltage-gated potassium channel (IPR028325) Potassium channel, voltage dependent, KCNQ (IPR003937) Potassium channel, voltage dependent, KCNQ1 (IPR005827)	GO:0055085 transmembrane transport GO:0006811 ion transport GO:0006813 potassium ion transport GO:0006811 ion transport GO:0006813 potassium ion transport	GO:0005216 ion channel activity GO:0005249 voltage-gated potassium channel activity	GO:0016020 membrane GO:0008076 voltage-gated potassium channel complex	pfam00520: Ion transport protein; This family contains sodium, potassium and calcium ion channels cl04130 : KCNQ voltage-gated potassium channel;	Potassium voltage-gated channel subfamily KQT member 1; potassium channel, KCNQ1, CaM, MEMBRANE PROTEIN; 3.1A {Homo sapi	potassium voltage-gated channel subfamily KQT member 1-like isoform X4 [Octopus sinensis] potassium voltage-gated channel subfamily KQT member 1-like isoform X2 [Octopus sinensis] potassium voltage-gated channel subfamily KQT member 1-like isoform X3 [Octopus sinensis] PREDICTED: potassium voltage-gated channel subfamily KQT member 1-like [Octopus bimaculoides] hypothetical protein OCBIM_22002839…	PV164530
>c33539_g2_i3 TTCACTAATAAAGGTTCACCAAAGTCGTTGGAAACGGTACAGGAAAATACAATGTGGGGT TAGGTAAAATGAAGCGTGGAAACCGTGAGAACGATGATAAAATAAGTTGTAAGAAAAAAA TTCCCCAAAGGAGGAAGACTTCCTTGGACTGCTCGTAGACAATCCAGCGGTGTTTATTGA ATTCCTGATTGGTCTCCATAGTTTTTAAGAAAACGGTTAACGTCGGACACCTGCTGTCGC GTGTAGAACAGATCCGGCTATCATTGTGAGTCCATGGTGAGTCCCGTCGCCTTCTTTTAA CCGGGAAAAGCAGGCAATTTCTATATACCACGTGGTCATAGCGAATATGGTGGACGCGAT TGAAGACAAACTTTTTCTG…	>c33539_g2_i3 ATGTCAACGAGTAGTACATTTATAGAACCTATGAAGGATCGACCGATCCCTCCGAAAACTGAAGGAGACCATTTGCCAAAAAAGAGAGAATGTGGTCCTCCAGGAAATGGGGTCGCACCCATTTTTGACTATATGGAATCTGAGATGTCTTCAAGTTCAAACTCACAAACATTTGAAAACAAATCGCCGCCACCCCCCGCCTACGAGAAGCTCTACCCATCACCGTACATGATGAATACAAGGTTTAGGACATACCGCAGCAATCTAACGCTACAGGCAAAAGTCTACAACTTTTTAGAAAGACCAACAGGCTGGAAGTGTTTCATTTATCATTTCACTGTGTTTATGATGGTTTTAATCTGCCTTATATTCAGTGTCTTATCTA…	Potassium voltage-gated channel subfamily KQT member 1 X3	KCNQ1 X3	MSTSSTFIEPMKDRPIPPKTEGDHLPKKRECGPPGNGVAPIFDYMESEMSSSSNSQTFENKSPPPPAYEKLYPSPYMMNTRFRTYRSNLTLQAKVYNFLERPTGWKCFIYHFTVFMMVLICLIFSVLSTIDQYTEFADGTLFWMEVVLVFFFGFEYIIRLWSAGCRSKYMGVSGRLRFARKPISVIDFIVVVASIVVFTIGSEGRVFATSAIRGVRFLQILRMLHVDRQGGTWRLLGSVIYLHRQELITTLYIGFLGLIFSSYFVYLAERKEGKKDFASYADALWWGVITVMTIGYGDKVPQTWLGKIVASCFAVFAISFFALPAGILGSGFALKVQQKQRQKHFNRQIPAAATLIQCVWRCYAADPSFNSEATWKIHIQDTYPEETVLARMARRASLT…	Voltage-gated potassium channel (IPR028325) Potassium channel, voltage dependent, KCNQ (IPR003937) Potassium channel, voltage dependent, KCNQ1 (IPR005827)	GO:0055085 transmembrane transport GO:0006811 ion transport GO:0006813 potassium ion transport GO:0006811 ion transport GO:0006813 potassium ion transport	GO:0005216 ion channel activity GO:0005249 voltage-gated potassium channel activity	GO:0016020 membrane GO:0008076 voltage-gated potassium channel complex	pfam00520: Ion transport protein; This family contains sodium, potassium and calcium ion channels cl04130 : KCNQ voltage-gated potassium channel;	Potassium voltage-gated channel subfamily KQT member 1; potassium channel, KCNQ1, CaM, MEMBRANE PROTEIN; 3.1A {Homo sapi	potassium voltage-gated channel subfamily KQT member 1-like isoform X3 [Octopus sinensis] potassium voltage-gated channel subfamily KQT member 1-like isoform X2 [Octopus sinensis] potassium voltage-gated channel subfamily KQT member 1-like isoform X4 [Octopus sinensis] potassium voltage-gated channel subfamily KQT member 1-like isoform X1 [Octopus sinensis] hypothetical protein OCBIM_22002839mg […	PV164531
>c33477_g8_i1 GACTAGTACTTAATTTATTGACTCTGAAAAGATCAAAGGCAAAGTTTACCTTGGCATGAT TTAAACTCAGAATGTAAAGAGCAGTAGCTAAATATCACAAGGCATTTTGCCCAGCTCTCT TACAATTCTACCAATCCATCAGTCTAATTATAATAATGATAATGAGTTTTGATGCGATGA GAAGGTAGGTAAGTTGGTGGATTTATTGTCCCAGAAATATAAAACCATATATCTCTTTTA AAATGTATCTGCTGATTAACTGATTAAGTCATCATTTGTTAACTGCTCTTGTGGCTTTTG TCTCCATTAAACTCCAGACAACGTGTTTTAGACATCATGTTCAAAATCAGTAAGACTTGA TCCATTTTCCTGTCAATGT…	>c33477_g8_i1 ATGCCGACAAATGGATTGCAGTTAGATTTTACTTCAATCACACAGCTGCCTCGTGCTCATGGTGATGAGCAGCAAGAACAGAATGGGTCTGACACAGAGGGTGAAACAGCCACTTGTGGAGGGAATAGCATCCTAGCTTGTAAGTTTGGAATGACAATTAATCGACTGTTTTTTACTAGAAAACGCATGAGGGCAAAATCTGGTATGAAGTCCTCTATCCAAGGAAGAGTGTACAACTTTTTAGAAAGACCTACTGGATGGAGATGTTTCATATATCACTTCACTGTATTCATGATGGTCCTAATCTGTCTTATATTCAGTGTATTGTCTACAATTGAACAATATGCAGAATTTGCAAATGAAACTTTATTTTGGATGGAAATTG…	Potassium voltage-gated channel subfamily KQT member 1 X4	KCNQ1 X4	MPTNGLQLDFTSITQLPRAHGDEQQEQNGSDTEGETATCGGNSILACKFGMTINRLFFTRKRMRAKSGMKSSIQGRVYNFLERPTGWRCFIYHFTVFMMVLICLIFSVLSTIEQYAEFANETLFWMEIVLVLFFGIEYIVRLWSAGCRSKYMGLRGRIRFARKPISIIDCIVVIASIFVLCVGFNGQVFATSAIRGIRFLQILRMLHVDRQGGTWRLLGSVVYIHRQELITTLYIGFLGLIFSSYFVYLAEKDNSNKEGESAFSSYADALWWGVITVTTIGYGDTVPQTWMGRIVASCFSVFAISFFALPAGILGSGFALKVQQKQRQKHFNRQIPTAANLIQCLWRCQSAEPSVNSTATWRMHMQDSQRFSQSCQINSNASNFFRVGRRTSLLKKRTL…	Voltage-gated potassium channel (IPR028325) Potassium channel, voltage dependent, KCNQ (IPR003937)	GO:0055085 transmembrane transport GO:0006811 ion transport GO:0006813 potassium ion transport GO:0006811 ion transport GO:0006813 potassium ion transport	GO:0005216 ion channel activity GO:0005249 voltage-gated potassium channel activity	GO:0016020 membrane GO:0008076 voltage-gated potassium channel complex	pfam00520: Ion transport protein; This family contains sodium, potassium and calcium ion channels cl04130 : KCNQ voltage-gated potassium channel;	Potassium voltage-gated channel subfamily KQT member 1; potassium channel, KCNQ1, CaM, MEMBRANE PROTEIN; 3.1A {Homo sapi	potassium voltage-gated channel subfamily KQT member 1 [Octopus sinensis] PREDICTED: potassium voltage-gated channel subfamily KQT member 1-like [Octopus bimaculoides] hypothetical protein OCBIM_22003033mg [Octopus bimaculoides] potassium voltage-gated channel subfamily KQT member 1-like [Haliotis rufescens] potassium voltage-gated channel subfamily KQT member 1-like [Mizuhopecten yessoensis]	PV164532
>c32552_g1_i2 TATGTGTATGTATGCATGTATATTTGAAAGTGTATAACATATATGCATGCTTATATATAT CTGTGTGTATACAAGTATCAACATAAAACATTACATTGGATATACTCAAAGATTATTAAA AGAAACTATAATAATTTTGTAGCAATTTGCAAAGGAAATTTACTAAACGAACATGGCACC ATATAAGACAAAAGTATTTCCTCAAAGGATGCTACACTGGATCATTTTTTAGAATCAGTG TGGTCGGTGCTAGCTAAGAAGGAGAGTAGTGATAAAAGCCATGGAAACGGACAGAGATGT GGAAGCAGATTCTGGAAGATCCGGTTATTTCCGGCTGTTCACAAGGGAAACCTTGTTTGA CATCGAACGCCGGATTGCC…	>c32552_g1_i2 ATGGAAACGGACAGAGATGTGGAAGCAGATTCTGGAAGATCCGGTTATTTCCGGCTGTTCACAAGGGAAACCTTGTTTGACATCGAACGCCGGATTGCCGAGAGGCGTGCTCAAGCAGAGGACGCAGATTCTGATGAAGAAGAAAATGTAATGGAACTGAAGCCGAACCCTAAATTTGAAGCTGGTAAAGGCCTTCCCCCTTCTATTGGGGACGTGCCTGGAAAGTTTCAGGGTCGGCCACTGGAAGATCTTGATGAGTACTATCATAATATGAAGTGCTTTTGTGTAATAGCAAGAGACAAAACTATCTTCAGATTTTCCGCAACGAAAGCTATTTTTCTGTTGAGTCCATTTAACCCATTAAGACGACTTGCTATTTGTATAT…	Sodium channel protein type 4 subunit alpha X1	SCN4A X1	METDRDVEADSGRSGYFRLFTRETLFDIERRIAERRAQAEDADSDEEENVMELKPNPKFEAGKGLPPSIGDVPGKFQGRPLEDLDEYYHNMKCFCVIARDKTIFRFSATKAIFLLSPFNPLRRLAICILVHPLFSLVVILTIVCNCVFMTMKDNPLPTAEYVFTGIYTCEALIKLFARGFILEPFTYLRDAWNWLDFVVIGLAYLTEVVDLGNLSALRTFRVLRALKTVAVIPGLKTIVGALLEAVRRLRDVMILTCFMLSIFALIGMQLYQGTLRSKCIRDIVDNENITDEEWMEHVLNKENWGEDYYGNTLVCGNASGAGQCAENFTCLQEIGDNPNFGYTSFDNFAWAMLCAFRLMTQDYWENLYQLVIRAEGPIHALFFILVIFLGSFYLVNLIL…	Voltage-gated cation channel calcium and sodium (IPR043203) Voltage gated sodium channel, alpha subunit (IPR001696)	GO:0070588 calcium ion transmembrane transport GO:0006811 ion transport GO:0055085 transmembrane transport	GO:0005245 voltage-gated calcium channel activity GO:0005216 ion channel activity GO:0005261 cation channel activity	GO:0005891 voltage-gated calcium channel complex GO:0016020 membrane GO:0005886 plasma membrane	pfam00520: Ion transport protein; This family contains sodium, potassium and calcium ion channels	Sodium channel protein type 2 subunit alpha; transmembrane protein, MEMBRANE PROTEIN, MEMBRANE PROTEIN-TOXIN complex; HE	PREDICTED: sodium channel protein type 4 subunit alpha B-like isoform X2 [Octopus bimaculoides] voltage-gated sodium channel invertebrate type 1 [Abdopus aculeatus] voltage-gated sodium channel invertebrate type 1 [Hapalochlaena lunulata] voltage-gated sodium channel invertebrate type 1 variant [Hapalochlaena lunulata] PREDICTED: sodium channel protein type 4 subunit alpha B-like isoform X3 [Octo…	PV164503
>c41811_g12_i1 ACACATATATATATATATATAGCTTACGCAGTCTGCAAGCTGTTGTTATAAATATCAAAA GCACTGCTTCAAGCAACAACTCCACTCTCTGGATAGAGTTCGACAGTTTTCACTTCAGTT TGTATTTCCGTTCCTGATCCACTGGGAGAATCATCAGGAGATTCCTGTGTAATTTCGTCT TGTTTTTTGCAACTCTCTTCATACGACGGTGGTGGCGGCAAAGCTGACTGTGGCCTTGGT GGCCGAGTTGCACTGAATTGCCTCCATGCTCTCTGTATGATTCCTGCTGCAAAGTGTTCT TTTTGTCTCCGTAACGTTGAACTAATAGGGTTATAGTCCACTTTCTCCGCTGCTGGTTCT TCAGCAGATGATTCATCT…	>c41811_g12_i1 ATGGAAACGGACAGAGATGTGGAAGCAGATTCTGGAAGATCCGGTTATTTCCGGCTGTTCACAAGGGAAACCTTGTTTGACATCGAACGCCGGATTGCCGAGAGGCGTGCTCAAGCAGAGGACGCAGATTCTGATGAAGAAGAAAATGTAATGGAACTGAAGCCGAACCCTAAATTTGAAGCTGGTAAAGGCCTTCCCCCTTCTATTGGGGACGTGCCTGGAAAGTTTCAGGGTCGGCCACTGGAAGATCTTGATGAGTACTATCATAATATGAAGTGCTTTTGTGTAATAGCAAGAGACAAAACTATCTTCAGATTTTCCGCAACGAAAGCTATTTTTCTGTTGAGTCCATTTAACCCATTAAGACGACTTGCTATTTGTATA…										PREDICTED: sodium channel protein type 4 subunit alpha B-like isoform X2 [Octopus bimaculoides] voltage-gated sodium channel invertebrate type 1 [Abdopus aculeatus] voltage-gated sodium channel invertebrate type 1 [Hapalochlaena lunulata] voltage-gated sodium channel invertebrate type 1 variant [Hapalochlaena lunulata] PREDICTED: sodium channel protein type 4 subunit alpha B-like isoform X3 [Octo…	PV164504
>c41811_g12_i2 ACACATATATATATATATATAGCTTACGCAGTCTGCAAGCTGTTGTTATAAATATCAAAA GCACTGCTTCAAGCAACAACTCCACTCTCTGGATAGAGTTCGACAGTTTTCACTTCAGTT TGTATTTCCGTTCCTGATCCACTGGGAGAATCATCAGGAGATTCCTGTGTAATTTCGTCT TGTTTTTTGCAACTCTCTTCATACGACGGTGGTGGCGGCAAAGCTGACTGTGGCCTTGGT GGCCGAGTTGCACTGAATTGCCTCCATGCTCTCTGTATGATTCCTGCTGCAAAGTGTTCT TTTTGTCTCCGTAACGTTGAACTAATAGGGTTATAGTCCACTTTCTCCGCTGCTGGTTCT TCAGCAGATGATTCATCT…	>c41811_g12_i2 ATGGAAACGGACAGAGATGTGGAAGCAGATTCTGGAAGATCCGGTTATTTCCGGCTGTTCACAAGGGAAACCTTGTTTGACATCGAACGCCGGATTGCCGAGAGGCGTGCTCAAGCAGAGGACGCAGATTCTGATGAAGAAGAAAATGTAATGGAACTGAAGCCGAACCCTAAATTTGAAGCTGGTAAAGGCCTTCCCCCTTCTATTGGGGACGTGCCTGGAAAGTTTCAGGGTCGGCCACTGGAAGATCTTGATGAGTACTATCATAATATGAAGTGCTTTTGTGTAATAGCAAGAGACAAAACTATCTTCAGATTTTCCGCAACGAAAGCTATTTTTCTGTTGAGTCCATTTAACCCATTAAGACGACTTGCTATTTGTATA…	Sodium channel protein type 4 subunit alpha X2	SCN4A X2	METDRDVEADSGRSGYFRLFTRETLFDIERRIAERRAQAEDADSDEEENVMELKPNPKFEAGKGLPPSIGDVPGKFQGRPLEDLDEYYHNMKCFCVIARDKTIFRFSATKAIFLLSPFNPLRRLAICILVHPLFSLVVILTIVCNCVFMTMKDNPLPTAEYVFTGIYTCEALIKLFARGFILEPFTYLRDAWNWLDFVVIGLAYLTEVVDLGNLSALRTFRVLRALKTVAVIPGLKTIVGALLEAVRRLRDVMILTCFMLSIFALIGMQLYQGTLRSKCIRDIVDNENITDEEWMEHVLNKENWGEDYYGNTLVCGNASGAGQCAENFTCLQEIGDNPNFGYTSFDNFAWAMLCAFRLMTQDYWENLYQLVIRAEGPIHALFFILVIFLGSFYLVNLIL…	Voltage-gated cation channel calcium and sodium (IPR043203) Voltage gated sodium channel, alpha subunit (IPR001696)	GO:0070588 calcium ion transmembrane transport GO:0006811 ion transport GO:0055085 transmembrane transport	GO:0005245 voltage-gated calcium channel activity GO:0005216 ion channel activity GO:0005261 cation channel activity	GO:0005891 voltage-gated calcium channel complex GO:0016020 membrane GO:0005886 plasma membrane	pfam00520: Ion transport protein; This family contains sodium, potassium and calcium ion channels cd13433: Inactivation gate of the voltage-gated sodium channel alpha subunits cl13384 : Cytoplasmic domain of voltage-gated Na+ ion channel cl05828: Sodium ion transport-associated;	Sodium channel protein type 2 subunit alpha; transmembrane protein, MEMBRANE PROTEIN, MEMBRANE PROTEIN-TOXIN complex; HE	PREDICTED: sodium channel protein type 4 subunit alpha B-like isoform X3 [Octopus bimaculoides] PREDICTED: sodium channel protein type 4 subunit alpha B-like isoform X2 [Octopus bimaculoides] voltage-gated sodium channel invertebrate type 1 [Abdopus aculeatus] PREDICTED: sodium channel protein type 4 subunit alpha B-like isoform X1 [Octopus bimaculoides] voltage-gated sodium channel invertebrate …	PV164505
Neuropeptides-related proteins
>c28798_g1_i1 TTTTTTTTTGATATTTTTAACAGCTTTATTGCAAATTGCAAACTAAGAACAATAAAATGAATAAACAAATAAATCAACAGAAAAACAAAACAAAATAAAACAACATAATTATAAGAATAAAAGAACTGTATGGAAGATATATATGAGGAGCTTTATAAACCAACGTTTACCAGCCACCCCCCTTATACTATTATTATGTTATTCTGCTGTTCTGTATATTCTCTGATTATTCTGATTAGACTGTTCATTCGCCATATAATCACTATATTCTGTGATTCCAGTTTATCTATTTTTTAGTAGTAGGAATACCGGTCGTATTGGTTCTTCCATTTCCTCAGTTGTCTGTCCCGTTGTCGCTGCCACTTCCTTTCCTGTTCCGCTTCTT…	>c28798_g1_i1 ATGAGCTTGGACTTCGCTGCTTATTGGCTGCTGGCTGCTCGGATTTTCGTCCTGTTGGCTCTGCTCTATGCTACATCTACGGCAACAAAAACAACAGCAACGACAAAAGTAATAAATGCAACAACAAATGCAACTTTTACTTACAAAACAGCCACCACAAGCTCAACACCAAAATCAACAGTTAGCGTAACTTCAGTGCCAACTTCTTTGAAAAGTACAGCATTTTCTGCATCGAGTTCCGATGACAGGTTTTTCAGTTCGACTGGTGTAACTACAAATAAGACCAAGTCGACAACAAAAACAACAGCATCAACATTAACGACAACATCAAAGAGAAGAAAAAGAAGTAGAAGAGAAAAGAGATCTAGTGGTTTTACCAACGAAT…	Neuroendocrine convertase 1	PCSK1	MSLDFAAYWLLAARIFVLLALLYATSTATKTTATTKVINATTNATFTYKTATTSSTPKSTVSVTSVPTSLKSTAFSASSSDDRFFSSTGVTTNKTKSTTKTTASTLTTTSKRRKRSRREKRSSGFTNEWAAQIPGGLKIARRVARSHGYAIKHEISPLPDHYVLTRLRSPSRFRRSTEHITKRLSNDDRILWFEQQQIRKRAKRSSEVLQLYRKDAFSDTLWSEEWYLRNPRSLKDADLLVLPCWAQNITGNGIVVTVLDDGIEWMHDDLRKNYDPKASVDLNDNDEDPRPRYDPSNENKHGTRCAGEIAMTANNNICGVGIAFNSKIGGVRMLDGPITDSLEARALGFNHKYIDIYSASWGPLDNGMTLDGPGTLSRKAMELSIKEGRDGKGVLYVWA…	Peptidase S8, subtilisin-related (IPR015500)	GO:0006508 proteolysis	GO:0004252 serine-type endopeptidase activity	None predicted	cd04059: Peptidase S8 family domain in Protein convertases; pfam01483: Proprotein convertase P-domain; pfam16470: Peptidase S8 pro-domain	Kexin; KEX2, KEXIN, FURIN, PROPROTEIN, PROHORMONE, CONVERTASE, SUBTILISIN LIKE PROTEASE, SERINE PROTEASE, HYDROLASE-HYDR	PREDICTED: neuroendocrine convertase 1-like [Octopus bimaculoides]; hypothetical protein OCBIM_22028944mg [Octopus bimaculoides]; PCSK1 [Sepia pharaonis]; neuroendocrine convertase 1-like [Mizuhopecten yessoensis]	PV164566
>c32479_g16_i1 AAAAAAAAAAAAAAAAAAAACTACAAACAAAAACAGAAGAAGAACATTTCAACATACATCTTTTTTTTTATGTCTTTCGACTTCTGCCCCCTAGTCAAGAATTTTTCCAAACAGAAAAACACCGCTAAAAAACGAACAAAAATATATAACAGAAACCTATAAGCACAACAACAGTCTCAATAGATTATTATTATTAATATCCAATATTAACAACATTAATTTTTGAAAAGGAAAAAAGTGTTATTAAGCCCGCACTTAAAAGCAAAAAGCAAAAAAAGCTGCTAATAATATTTATTATGTCTCTCTCTGGTTCAAGTTGTATGAGAAACGGGAAAATGGTTGCCGGTTTGCTAATGCACGTCTTCCTGTTGTTCATCTTGTGTC…	>c32479_g16_i1 ATGTCTCTCTCTGGTTCAAGTTGTATGAGAAACGGGAAAATGGTTGCCGGTTTGCTAATGCACGTCTTCCTGTTGTTCATCTTGTGTCAACCAATTGCCGAGGTCCAGTCCATAGGATCCGACGAGGTAATCACCAACTCCTGGTACGTCCAACTCCATGGCGAAGGCGGCATACCAGTGGCAAAAGAACTTGCCAAAAGAAGCGGATTTACGTATATATCACCTATTCTGAATTCAAACACCGAATTTCACTTCAAGCACCGTGCCGTACCTCATGCTAGGAAACGGAGAAGTTTATCACACACCAGGTCTTTGAAAACGTATCCACAGGTAAAATTCGCTGTACAAGAGAGTGGTTATGTGAGACAAAAGCGTGGTTTCAAA…	Neuroendocrine convertase 2	PCSK2	MSLSGSSCMRNGKMVAGLLMHVFLLFILCQPIAEVQSIGSDEVITNSWYVQLHGEGGIPVAKELAKRSGFTYISPILNSNTEFHFKHRAVPHARKRRSLSHTRSLKTYPQVKFAVQESGYVRQKRGFKPLSKLIQQEGSVHVYPQMSPKLRTVDKRLNMLPEPTDPFYPKQWYLKNNGQSGGIEGLDLNVNMAWSKGFTGKNITTAIMDDGIDYLHEDLRDNYNADASFDFSSHDPFPYPRYTDAWFNSHGTRCAGEVAAKRDNSKCGVGVAYDSKVAGLRMLDQPYMTDMIEANAMGYKPNEIDIYSASWGPTDDGMTVDGPRNLTMRAIVEGVNKGRNGKGSIYVWASGDGGPNDDCNCDGYAASMWTISINSATNDGQTAAYDESCSSTLASTFSN…	Peptidase S8, subtilisin-related (IPR015500)	GO:0006508 proteolysis	GO:0004252 serine-type endopeptidase activity; GO:0008236 serine-type peptidase activity	None predicted	cd04059: Peptidase S8 family domain in Protein convertases; pfam01483: Proprotein convertase P-domain; pfam16470: Peptidase S8 pro-domain	Kexin; KEX2, KEXIN, FURIN, PROPROTEIN, PROHORMONE, CONVERTASE, SUBTILISIN LIKE PROTEASE, SERINE PROTEASE, HYDROLASE-HYDR	PCSK2 [Mytilus coruscus]; neuroendocrine convertase 2 [Crassostrea gigas]; PCSK2 [Mytilus edulis]; hypothetical protein DPMN_088091 [Dreissena polymorpha]	PV164565
>c30963_g3_i1 TGGTCCTTCACTTTATCATCTCTGCAGAGCTGACTCTCATGAGATTTGAACCCAAAACAT AAAGACTCATTGCTATATATTGCCAGATGTTTTGCCTGACACACTGTTAATTCTGCCAAG CCATCCCCCAAATCATGAAATATCATTAACATCTAAATTTATTAATTTACTAATTAATTA ATTAATGGAAAATTAGATTAAAAAGAACAAGTAATGAGCATTGTTAGAATTCAGTGGAGC GAGAGAAAATCTCCCACCAGCTGAACATCACAACATCACAACCACAAAGACCTGACCAAG GTTTCAATCCTGGCCAAGCTGAAGCCATTACACTTAATGCATGTTTTGAAGATTGATGAT ATAGGGGGATAGAGTGGGG…	>c30963_g3_i1 ATGTTTCCTTTACTGAATTCCCCGAGCCGTTTTAAGAACTACGATGTCAGCCCTTCACGTTCTGGCCCGTTCTTGGGCATCGTTCTTTCATCCTTCCTATTGTTATCAATAACGCCTCAAAGAACCGAAGCAGCTGTTTCCGATGCTGCGAAATTCTCGTCGAATGCCGACTTCGTCCATCACAATTACGACCAAATGGTCGCTTTGCTGGACGAGGTACACAGCAAATGCCCCGACATCACGTTGGTCTATAACCCTCCTGGACATTCGGTCGAAGGGAGAAATTTAACTGTCATTGAATTCAGCGACGATCCTGGAAAACACATTGCTGGGGAACCGGAGTTTAAATATGTCGCCAACATGCACGGCAACGAAGTGGTTGGAC…	Carboxypeptidase E	CPE	MFPLLNSPSRFKNYDVSPSRSGPFLGIVLSSFLLLSITPQRTEAAVSDAAKFSSNADFVHHNYDQMVALLDEVHSKCPDITLVYNPPGHSVEGRNLTVIEFSDDPGKHIAGEPEFKYVANMHGNEVVGREMLLQLAVYLCKQYKAGNETIQWLVDHTRIHLMPSMNPDGWELAHKHLKSTGREDWLIGRANANKVDLNRNFPDLNNIVYENEQTHGANNHLEKLAYALITPDLESETKTVMKWLSAYPFVLSANLHGGDLVANYPYDLTRSGKQKEYSISPDDATFRYLAESYAKNHKIMSSNHSTCGMANDQNFGIQDGITNGGDWYSVSRGMQDYNYLETNCFEITLELGCDKFPPASQLKKYWNDNKNALIAYMMQSHIGLKGFVLNSMTKEPIND…	Peptidase M14B, caboxypeptidase D (IPR015567)	GO:0006508 proteolysis GO:0006518 peptide metabolic process	GO:0008270 zinc ion binding GO:0004181 metallocarboxypeptidase activity	None predicted	cd03858: Peptidase M14 carboxypeptidase subfamily N/E-like; cd11308: Peptidase associated domain	catalytic domain of alpha/beta-hydrolase fold, C-terminal, all-beta transthyretin-like domain, Hydrolase; HET; Carboxypeptidase N catalytic chain; caroxypeptidase, zinc peptidase, transthyretin-like domain, hormone processing, pept	carboxypeptidase E-like [Octopus sinensis]; PREDICTED: carboxypeptidase E-like [Octopus bimaculoides]; CPE [Sepia pharaonis]; carboxypeptidase E-like [Gigantopelta aegis]	PV164485
>c29134_g1_i1 GTGTGTATATATATATATATATCTTTATTTAATTAAGAGTAATTAAAGAAGCTAAAACGG TAAGCAATAGAAGAAAGAAGTGTACAAGAACTTTTGAGGTGTCATTACATTTCCAGTCAA TAACTTCATTCTGCATTTCATTCTTCAGCCAATCTTCCAAAGGTTTGAAGTAGGTCAACA TTGATTTGGCATCCAATTTTCTGGAGCCAGTCAGCTGTTCCAATGCGTCTTGCCATGGCT TCGAAGAACCAAGTTTCAGCATGGCTTCCATTTTCCTCCCAGCTTCCGGGCTTTTATATA TGTCACATTTATGCAGTTCTCTTGTGTATTTGGCAGCTTTACACAAGGCTTCATGGAATT GAAACTGGATCAAATGACT…	>c29134_g1_i1 ATGATCTCAGCAAAGGGGTTAGTGCTAGCTCTGTTGTTGTTGGGGCTTTCGGGACAAACATATGCGTTGCAACCAGAGAAATGGCTGGAGGATTTCTCTGAAAGTTTGCAAAAACTTTACCAGTCTTCTATTAAAACTATGTGGGATTACGAAAGTGATTTGACAGACGCCAATCAAGAAAAAATGGTTGAAGCTGAGCTGCAGCTCATGGATTTCCAAAAGAAAGCAGTAGAAAATGCCACAAACCTGTTCAATATTATGGATATTAAAAATTCAACCACTAAAAGAGCATTTGAAGCCATTACAAACATTGGAACAAGTGCCTCAACAGATACGAAAAAACTTGAGAAGATTGCTAACATTGTTGCTTCCATGGGTAAAGTAT…	Angiotensin converting enzyme X1	ACE X1	MISAKGLVLALLLLGLSGQTYALQPEKWLEDFSESLQKLYQSSIKTMWDYESDLTDANQEKMVEAELQLMDFQKKAVENATNLFNIMDIKNSTTKRAFEAITNIGTSASTDTKKLEKIANIVASMGKVYSSAKVKMDNKDVPLQPYGLTSIMAKSRNYTKLQNVWKSWRDVSGKVIRKDFIEWIKLSNEAIQDGKSISGYDDLGQFWRSVYGSSIEKDVEDLLNQIMPLYKLFHAYVRRKLKEKYGKEHFPSSGTIPAHLLGNMWAQEWNNIKDIVLPTNLSFDVTDTLQQKNYTAKQMFKLSEEFFTSLGLKEMTNTFWNKSILTKIPDKTMVCHASAWDFFKKDDYRIKMCTEITMEDLIVIHHEMGHIQYYQQYADQPIYFREGANPGFHEAVGDT…	Peptidase M14B, caboxypeptidase D (IPR015567)	GO:0006508 proteolysis	GO:0008237 metallopeptidase activity GO:0008241 peptidyl-dipeptidase activity	GO:0016020 membrane	cd06461: Peptidase family M2, angiotensin converting enzyme (ACE)	Angiotensin-converting enzyme 2; ACE2-B0AT1 complex, MEMBRANE PROTEIN; HET: NAG, 3PH; 2.9A {Homo sapiens}	hypothetical protein OCBIM_22011562mg [Octopus bimaculoides]; PREDICTED: angiotensin-converting enzyme-like isoform X1 [Octopus bimaculoides]; PREDICTED: angiotensin-converting enzyme-like isoform X2 [Octopus bimaculoides]; angiotensin-converting enzyme [Octopus sinensis]; hypothetical protein DPMN_080196 [Dreissena polymorpha]	PV164475
>c29134_g1_i2 GTGTGTATATATATATATATATCTTTATTTAATTAAGAGTAATTAAAGAAGCTAAAACGG TAAGCAATAGAAGAAAGAAGTGTACAAGAACTTTTGGTGAGTTTGAGGTGCCATTACTTT TCTTGGGACATTCCCAGCTAATATTTTCATTCTTCATTTCATTCTCCAGCCAATCTTTCA AAGGTTTGAAGTAGGTCAACATTGATTTGGCATCCAATTTTCTGGAGCCAGTCAGCTGTT CCAATGCGTCTTGCCATGGCTTCGAAGAACCAAGTTTCAGCATGGCTTCCATTTTCCTCC CAGCTTCCGGGCTTTTATATATGTCACATTTATGCAGTTCTCTTTTGTAATTGGCAGCTT TACACAAGGCTTCATGGAA…	>c29134_g1_i2 ATGATCTCAGCAAAGGGGTTAGTGCTAGCTCTGTTGTTGTTGGGGCTTTCGGGACAAACATATGCGTTGCAACCAGAGAAATGGCTGGAGGATTTCTCTGAAAGTTTGCAAAAACTTTACCAGTCTTCTATTAAAACTATGTGGGATTACGAAAGTGATTTGACAGACGCCAATCAAGAAAAAATGGTTGAAGCTGAGCTGCAGCTCATGGATTTCCAAAAGAAAGCAGTAGAAAATGCCACAAACCTGTTCAATATTATGGATATTAAAAATTCAACCACTAAAAGAGCATTTGAAGCCATTACAAACATTGGAACAAGTGCCTCAACAGATACGAAAAAACTTGAGAAGATTGCTAACATTGTTGCTTCCATGGGTAAAGTAT…	Angiotensin-converting enzyme X2	ACE X2	MISAKGLVLALLLLGLSGQTYALQPEKWLEDFSESLQKLYQSSIKTMWDYESDLTDANQEKMVEAELQLMDFQKKAVENATNLFNIMDIKNSTTKRAFEAITNIGTSASTDTKKLEKIANIVASMGKVYSSAKVKMDNKDVPLQPYGLTSIMAKSRNYTKLQNVWKSWRDVSGKVIRKDFIEWIKLSNEAIQDGKSISGYDDLGQFWRSVYGSSIEKDVEDLLNQIMPLYKLFHAYVRRKLKEKYGKEHFPSSGTIPAHLLGNMWAQEWNNIKDIVLPTNLSFDVTDTLQQKNYTAKQMFKLSEEFFTSLGLKEMTNTFWNKSILTKIPDKTMVCHASAWDFFKKDDYRIKMCTEITMEDLIVIHHEMGHIQYYQQYADQPIYFREGANPGFHEAVGDT…	Peptidase M2, peptidyl-dipeptidase A (IPR001548)	GO:0006508 proteolysis	GO:0008237 metallopeptidase activity GO:0008241 peptidyl-dipeptidase activity	GO:0016020 membrane	cd06461: Peptidase family M2, angiotensin converting enzyme (ACE)	Angiotensin-converting enzyme 2; ACE2-B0AT1 complex, MEMBRANE PROTEIN; HET: NAG, 3PH; 2.9A {Homo sapiens}	PREDICTED: angiotensin-converting enzyme-like isoform X1 [Octopus bimaculoides]; hypothetical protein OCBIM_22011562mg [Octopus bimaculoides]; PREDICTED: angiotensin-converting enzyme-like isoform X2 [Octopus bimaculoides]; angiotensin-converting enzyme [Octopus sinensis]	PV164476
>c29134_g1_i3 GTGTGTATATATATATATATATCTTTATTTAATTAAGAGTAATTAAAGAAGCTAAAACGG TAAGCAATAGAAGAAAGAAGTGTACAAGAACTTTTGGTGAGTTTGAGGTGCCATTACTTT TCTTGGGACATTCCCAGCTAATATTTTCATTCTTCATTTCATTCTCCAGCCAATCTTTCA AAGGTTTGAAGTAGGTCAACATTGATTTGGCATCCAATTTTCTGGAGCCAGTCAGCTGTT CCAATGCGTCTTGCCATGGCTTCGAAGAACCAAGTTTCAGCATGGCTTCCATTTTCCTCC CAGCTTCCGGGCTTTTATATATGTCACATTTATGCAGTTCTCTTTTGTAATTGGCAGCTT TACACAAGGCTTCATGGAA…	>c29134_g1_i3 ATGCCGTATCCGAAATATTACCTGAAAGCCACCGTTTCGATCTTGCTAATCTGCATGACCCTTTCTTGGACCCCTGAAAACTGGTTAGAAGATTACGCCCAGGAATATCAACATGTGATTAACAGAGTGACGACAAAACAGTGGGGCTATGAAGTTGATCTCAATGACAACAACAAGAAAACGAAGGTTGAAGCTGAGCTGCAGCTCATGGATTTCCAAAAGAAAGCAGTAGAAAATGCCACAAACCTGTTCAATATTATGGATATTAAAAATTCAACCACTAAAAGAGCATTTGAAGCCATTACAAACATTGGAACAAGTGCCTCAACAGATACGAAAAAACTTGAGAAGATTGCTAACATTGTTGCTTCCATGGGTAAAGTAT…	Angiotensin-converting enzyme X3	ACE X3	MPYPKYYLKATVSILLICMTLSWTPENWLEDYAQEYQHVINRVTTKQWGYEVDLNDNNKKTKVEAELQLMDFQKKAVENATNLFNIMDIKNSTTKRAFEAITNIGTSASTDTKKLEKIANIVASMGKVYSSAKVKMDNKDVPLQPYGLTSIMAKSRNYTKLQNVWKSWRDVSGKVIRKDFIEWIKLSNEAIQDGKSISGYDDLGQFWRSVYGSSIEKDVEDLLNQIMPLYKLFHAYVRRKLKEKYGKEHFPSSGTIPAHLLGNMWAQEWNNIKDIVLPTNLSFDVTDTLQQKNYTAKQMFKLSEEFFTSLGLKEMTNTFWNKSILTKIPDKTMVCHASAWDFFKKDDYRIKMCTEITMEDLIVIHHEMGHIQYYQQYADQPIYFREGANPGFHEAVGDT…	Peptidase M2, peptidyl-dipeptidase A (IPR001548)	GO:0006508 proteolysis	GO:0008237 metallopeptidase activity GO:0008241 peptidyl-dipeptidase activity	GO:0016020 membrane	cd06461: Peptidase family M2, angiotensin converting enzyme (ACE)	Angiotensin-converting enzyme 2; ACE2-B0AT1 complex, MEMBRANE PROTEIN; HET: NAG, 3PH; 2.9A {Homo sapiens}	PREDICTED: angiotensin-converting enzyme-like isoform X2 [Octopus bimaculoides]; PREDICTED: angiotensin-converting enzyme-like isoform X1 [Octopus bimaculoides]; hypothetical protein OCBIM_22011562mg [Octopus bimaculoides]; angiotensin-converting enzyme [Octopus sinensis]	PV164477
>c20550_g1_i1 TTTTTGTTGCGTAACAGGAGATTTTATTGAGAGTACATAGCGTAATTAGGAAGTTAGACT GCTATTATTACAGCTGCTGTTGATATTATTTTTGCTGTTATCTGCAATGCATTTTCAGAA ACAAAAACTGTAAAACAATTGATGAAAACAATACACAAAATTGAAGTTAGTTACATTTGC TCAATTATATAAATATTCTTTGTCTTCATGTCACAAATTTGTTCTTCCGTAGAGATAGTG TATGCATGTGTGTCTGTTGTTCAGTATGTATAGGTCATATAAATATTTCATTCGAATTGT ACAGTTAAAAGTGGGTATTGACAATTCTGTCGCAATTTATGAGTAAATGTTTAAAAAATA CACGATTTCAAAGAAAATC…	>c20550_g1_i1 ATGATGAATATACAGTTGTATACTGTGATGGTTCTGTTGATGTGTACCGTCCTTTTCTCAAGTCTAACACATTCTTCCACCGTAGAAACAAATCAGAAAGAACTTTTGGAAAGCTTTGAGGATTTTGCAGCAGGCCCTCAATTATTAAAGGACTCAGTAACAAAGGAGACTGTGCAAAGATGGTTAGAACACAGCAATGAGGTTAGCAGAGTTTGGAACGAGAGGCTGAACAGTGCTCAATGGCGTTATGAGACGAATATTTCTCAAGAAAACAGTAATCAATTAATTTCTGTCTCTATACAAAGCGACGCATGGTTCAGAAAACAGGCAAAATTTTCCAGACTGCTACTCGACCATTTTACCTTCGATGATTTGGATATGAAGA…	Angiotensin-converting enzyme X4	ACE X4	MMNIQLYTVMVLLMCTVLFSSLTHSSTVETNQKELLESFEDFAAGPQLLKDSVTKETVQRWLEHSNEVSRVWNERLNSAQWRYETNISQENSNQLISVSIQSDAWFRKQAKFSRLLLDHFTFDDLDMKRQLRLKSVTAVPESDAIIRKQKVFQQQMSRTYSKSKLCAARKCLSLEPDLINMMSVSRDPRQLLWAWKGWRDVIGPSTRDLLTNYVHLLNIGATDNGFNDIGEYQREKYYEFPQWIEVLSDQLLREIKPLYVELHTYVRHKLSQFYGPAVMKKSVSTIPAHLLGDMWAQAWGNIFPIVRPFPSNTKEDFDTLINNQSLTPTELQQKAEQFYESIGLNPMMPKFWRNSVFKNQETEMDCHPKAFDFHRKRDFRVKMCTSDTATTYDWNVAHH…	Peptidase M2, peptidyl-dipeptidase A (IPR001548)	GO:0006508 proteolysis	GO:0008237 metallopeptidase activity GO:0008241 peptidyl-dipeptidase activity	GO:0016020 membrane	cd06461: Peptidase family M2, angiotensin converting enzyme (ACE)	Angiotensin-converting enzyme 2; ACE2-B0AT1 complex, MEMBRANE PROTEIN; HET: NAG, 3PH; 2.9A {Homo sapiens}	angiotensin-converting enzyme-like [Octopus sinensis]; PREDICTED: angiotensin-converting enzyme-like [Octopus bimaculoides]; angiotensin-converting enzyme-like [Balaenoptera acutorostrata scammoni]; angiotensin-converting enzyme isoform X5 [Monodon monoceros]	PV164478
ECE	>c29614_g17_i1 ATGGCAAAGCAAGGTTACAAATCACCTGGTAAACTTTTCGGGAGTGCAAGTAATGAAGAAAATGAGCTTCTAAGTGCCGGTGCAATAAAAATGTCAGAACGTCCATTCAGCAGGTCAGAGTCACGAACTACAGACTCAGATGATGATGACCTCATGGAAGACTATGATGTTACCATCTTCAATCCCCAATGTGTCAGAAACCGCAGTGCCCTGGAAAAATTTCTTGCAGTAATACTGGTGCTTTTCTTGGTTGTGATTATTGCTCTTGCTGTTGCACTGGTTCGGTCAAAAGAGCCACCTGATGACCCTTACTGTTCGAGCCCAGAATGCATTTCAGCTGCAGGATCAATATTAACTGCAATGGATACTACTGTAGATCCATGC…	ECE X1	ECE X1	MAKQGYKSPGKLFGSASNEENELLSAGAIKMSERPFSRSESRTTDSDDDDLMEDYDVTIFNPQCVRNRSALEKFLAVILVLFLVVIIALAVALVRSKEPPDDPYCSSPECISAAGSILTAMDTTVDPCHDFYQYTCGNWVRDNPIPENYASWDRFQELSEKNLYRLKGLLENLQLIGPLEQKVKNFYNSCLLESDGFKQDIRKKTLDSLKKLIHKVGGWSFKNATNSTILYPEWTFESVLLEIHLLDIWPLFRITVDVDEMDLSRNIFKIGIGSNFLDSHRHPLSSNQGNETSLHGQLYAQYLKESFDRYLKETIRIMELFIGKSVNVSKMAYEVSIMEKTLVQMKSLTATESYNVSTIHDLLIRYPAINWIKYFQSLATIRNIKIQNSDRVAILYPDY…	Peptidase M13 (IPR000718)	GO:0006508 proteolysis	GO:0004222 metalloendopeptidase activity GO:0008237 metallopeptidase activity	None predicted	cd08662: Peptidase family M13 (includes neprilysin and endothelin-converting enzyme I)	Neprilysin; metallopeptidase, Neural endopeptidase, Omapatrilat, HYDROLASE; HET: FT8, PEG, NAG, EDO; 1.75A {Homo sapiens; Endothelin-converting enzyme 1; protein, Disease mutation, Glycoprotein, Hirschsprung disease, Hydrolase, Membrane, Meta	uncharacterized protein LOC115219258 [Octopus sinensis]; PREDICTED: endothelin-converting enzyme 1-like [Octopus bimaculoides]; hypothetical protein BaRGS_030836 [Batillaria attramentaria]; endothelin-converting enzyme homolog [Gigantopelta aegis]	MN081819
	>c29614_g17_i2 ATGATTCACAACGGATGGTTGGACAGGCAAACCGAGGAGGATGACGAGAGTGCAAGTAATGAAGAAAATGAGCTTCTAAGTGCCGGTGCAATAAAAATGTCAGAACGTCCATTCAGCAGGTCAGAGTCACGAACTACAGACTCAGATGATGATGACCTCATGGAAGACTATGATGTTACCATCTTCAATCCCCAATGTGTCAGAAACCGCAGTGCCCTGGAAAAATTTCTTGCAGTAATACTGGTGCTTTTCTTGGTTGTGATTATTGCTCTTGCTGTTGCACTGGTTCGGTCAAAAGAGCCACCTGATGACCCTTACTGTTCGAGCCCAGAATGCATTTCAGCTGCAGGATCAATATTAACTGCAATGGATACTACTGTAGAT…	ECE X2	ECE1 X2	MIHNGWLDRQTEEDDESASNEENELLSAGAIKMSERPFSRSESRTTDSDDDDLMEDYDVTIFNPQCVRNRSALEKFLAVILVLFLVVIIALAVALVRSKEPPDDPYCSSPECISAAGSILTAMDTTVDPCHDFYQYTCGNWVRDNPIPENYASWDRFQELSEKNLYRLKGLLENLQLIGPLEQKVKNFYNSCLLESDGFKQDIRKKTLDSLKKLIHKVGGWSFKNATNSTILYPEWTFESVLLEIHLLDIWPLFRITVDVDEMDLSRNIFKIGIGSNFLDSHRHPLSSNQGNETSLHGQLYAQYLKESFDRYLKETIRIMELFIGKSVNVSKMAYEVSIMEKTLVQMKSLTATESYNVSTIHDLLIRYPAINWIKYFQSLATIRNIKIQNSDRVAILYP…	Peptidase M13 (IPR000718)	GO:0006508 proteolysis	GO:0004222 metalloendopeptidase activity GO:0008237 metallopeptidase activity	None predicted	cd08662: Peptidase family M13 (includes neprilysin and endothelin-converting enzyme I)	Neprilysin; metallopeptidase, Neural endopeptidase, Omapatrilat, HYDROLASE; HET: FT8, PEG, NAG, EDO; 1.75A {Homo sapiens; Endothelin-converting enzyme 1; protein, Disease mutation, Glycoprotein, Hirschsprung disease, Hydrolase, Membrane, Meta	uncharacterized protein LOC115219258 [Octopus sinensis]; PREDICTED: endothelin-converting enzyme 1-like [Octopus bimaculoides]; endothelin-converting enzyme homolog [Gigantopelta aegis]; hypothetical protein BaRGS_030836 [Batillaria attramentaria]	MN081820
	>c34756_g7_i4 ATGGCAGAATCAAAATTTGAGTCCAAAATGCTTGGATTTCAGATGAGAGAGATGTCGGGTCAACGTTATAAACGGACGAACTTTGAAGATGACGACGTGTCCAATGGTGGGACACCGACTATAGATTTCAACCCAAGTGTTGTCCTCTTCAAGGGTGGTCTCACCACATGGCAACGTAAGACGGTGTTGGAGCGAGTTCTGATCACCCTGTCCATCATACTCAGTGCTGTGGTCATCATATTGGCCATCATGCTAACAGTGAAACAGTCCAAGATTAACCAAATCGAAGGAGAACAAAAGTACTGCCTGACACCAGCCTGTGTAACTGTAGCCAGCACTGTGTTAAATTCCATGGATAAAACTGTGGATCCCTGTAAGGATTTTT…	Endothelin-converting enzyme 1	ECE2 X1	MAESKFESKMLGFQMREMSGQRYKRTNFEDDDVSNGGTPTIDFNPSVVLFKGGLTTWQRKTVLERVLITLSIILSAVVIILAIMLTVKQSKINQIEGEQKYCLTPACVTVASTVLNSMDKTVDPCKDFFQYACGGWIKNHPIPSGYSTWGTFGVLRKQNQIIMKHVIEEKYKNLNSTAKMKAQLYYQSCMDANKTKEKLGRKPLVKFMKDVGSWNISNLFGVWDVKKWDFESLLTKVHNIESGALFYMWILADNRNSSRNIIKIDQGGLDLSSPQYYLNKTITEDKILSAALEYMTTIGVLLGGEKNDTYNQMLEILEFETEIANITTPAEERQDEEKQYHKMTVKELQTLAPFINWQKYLNERFSVVNIDIDSSEEVVVFAPEFLSKLHHLLENMLND…	Peptidase M13 (IPR000718); Endothelin-converting enzyme 1 (IPR029734)	GO:0006508 proteolysis	GO:0004222 metalloendopeptidase activity GO:0008237 metallopeptidase activity	None predicted	cd08662: Peptidase family M13 (includes neprilysin and endothelin-converting enzyme I)	Endothelin-converting enzyme 1; protein, Disease mutation, Glycoprotein, Hirschsprung disease, Hydrolase, Membrane, Meta; Neprilysin; metallopeptidase, Neural endopeptidase, Omapatrilat, HYDROLASE; HET: FT8, PEG, NAG, EDO; 1.75A {Homo sapiens	endothelin-converting enzyme homolog isoform X1 [Octopus sinensis]; endothelin-converting enzyme homolog isoform X2 [Octopus sinensis]; endothelin-converting enzyme homolog isoform X3 [Octopus sinensis]; PREDICTED: endothelin-converting enzyme 2-like [Octopus bimaculoides]	MN081817.1
	>c34756_g7_i3 ATGGCAGAATCAAAATTTGAGATGTCGGGTCAACGTTATAAACGGACGAACTTTGAAGATGACGACGTGTCCAATGGTGGGACACCGACTATAGATTTCAACCCAAGTGTTGTCCTCTTCAAGGGTGGTCTCACCACATGGCAACGTAAGACGGTGTTGGAGCGAGTTCTGATCACCCTGTCCATCATACTCAGTGCTGTGGTCATCATATTGGCCATCATGCTAACAGTGAAACAGTCCAAGATTAACCAAATCGAAGGAGAACAAAAGTACTGCCTGACACCAGCCTGTGTAACTGTAGCCAGCACTGTGTTAAATTCCATGGATAAAACTGTGGATCCCTGTAAGGATTTTTTCCAGTATGCTTGTGGTGGCTGGATTAAGA…	not annotated	ECE2 X2	MAESKFEMSGQRYKRTNFEDDDVSNGGTPTIDFNPSVVLFKGGLTTWQRKTVLERVLITLSIILSAVVIILAIMLTVKQSKINQIEGEQKYCLTPACVTVASTVLNSMDKTVDPCKDFFQYACGGWIKNHPIPSGYSTWGTFGVLRKQNQIIMKHVIEEKYKNLNSTAKMKAQLYYQSCMDANKTKEKLGRKPLVKFMKDVGSWNISNLFGVWDVKKWDFESLLTKVHNIESGALFYMWILADNRNSSRNIIKIDQGGLDLSSPQYYLNKTITEDKILSAALEYMTTIGVLLGGEKNDTYNQMLEILEFETEIANITTPAEERQDEEKQYHKMTVKELQTLAPFINWQKYLNERFSVVNIDIDSSEEVVVFAPEFLSKLHHLLENMLNDTNSKRILNNY…	Peptidase M13 (IPR000718); Endothelin-converting enzyme 1 (IPR029734)	GO:0006508 proteolysis	GO:0004222 metalloendopeptidase activity GO:0008237 metallopeptidase activity	None predicted	cd08662: Peptidase family M13 (includes neprilysin and endothelin-converting enzyme I)	Neprilysin; metallopeptidase, Neural endopeptidase, Omapatrilat, HYDROLASE; HET: FT8, PEG, NAG, EDO; 1.75A {Homo sapiens; Endothelin-converting enzyme 1; protein, Disease mutation, Glycoprotein, Hirschsprung disease, Hydrolase, Membrane, Meta	endothelin-converting enzyme homolog isoform X2 [Octopus sinensis]; endothelin-converting enzyme homolog isoform X1 [Octopus sinensis]; endothelin-converting enzyme homolog isoform X3 [Octopus sinensis]; PREDICTED: endothelin-converting enzyme 2-like [Octopus bimaculoides]	MN081818.1
NEP	>c32366_g10_i1 ATGTGCACGGGGGGTCAAGTTGAGATTAAGGGCAGCAACTCAGGATGCTGGGCCGGGAGAACTACTTTGGAAAAGAAACTTTTTCTGGTTTTAGGATTGTCATTGGTTTTAAGCGTCGCCTTCGCTCTCACCACCGTTGTATTCGTCTTACGAAAAGATGACAAAGAGGAAATCTGTCTCACTCCAAGATGTACCGTGGCATCTGCTCGATTGATTCGGTCAATTGACACTAGCGTTAACCCATGTGATAATTTTTTTGATTATACATGTGGTCAATGGGTCAAGCGACATGCCATACCCGATGACCTTTCATCCATTGATACTTTCACTGTACTTAGAGATGAGGTGGAGAACACGCTGAGAGAATTATTGGAAAACAGCGTA…	Neprilysin	MMEL1_10.1	MCTGGQVEIKGSNSGCWAGRTTLEKKLFLVLGLSLVLSVAFALTTVVFVLRKDDKEEICLTPRCTVASARLIRSIDTSVNPCDNFFDYTCGQWVKRHAIPDDLSSIDTFTVLRDEVENTLRELLENSVSSSDARAIRKAKLLYKSCMNETLIEERSLAEFETVLRGEFGDWPVRYNSRDINNFSLVNLLSSLRKYNCQPLIHIAVRSNNKNSTSHVLSIDQPSFGMPGQKYYLKGRNDTKLKAYEKLAVQMAINFGADPKTAEEDMSDMVDLEIKLANIITPPENRRDNERLYNKMTVKELSHKFKEFDWMSYFTQVMNIPKKSIYINETEKIIVRDPSYFTELMKILTQVDKRILANYAIWILVKQVGVFLPSRFRKLIQEYDRVMTGIASARPRWSS…	Peptidase M13 (IPR000718)	GO:0006508 proteolysis	GO:0004222 metalloendopeptidase activity GO:0008237 metallopeptidase activity	None predicted	cd08662: Peptidase family M13 (includes neprilysin and endothelin-converting enzyme I)	Neprilysin; metallopeptidase, Neural endopeptidase, Omapatrilat, HYDROLASE; HET: FT8, PEG, NAG, EDO; 1.75A {Homo sapiens	neprilysin-1 [Octopus sinensis]; PREDICTED: membrane metallo-endopeptidase-like 1 [Octopus bimaculoides]; neprilysin-like isoform X1 [Pecten maximus]; neprilysin-1-like isoform X2 [Pecten maximus]	MN081824
	>c33714_g6_i1 ATGGAGAAAATAAGGTGCGAAGAGATGAATGAGAATTCTGCCAGCTGCAAATTACCGATCAACACCGAACTGAAGATCATCGAAGACCCTGTATTTGTACAAGTCCATGTTGCTGCTGACCGGAAGGACATTGGCCGGAACTGGACACACAGAGAGAAATGGTTGTTGTCCATTTGTATCTTTGTGGTAGTGGTCTTGGTGGCCTTTGTCACGGTCACCTTTGTTTTTAAGGAAATATATAACGGTGATGAAGAGATCTGTTTAACGACTGACTGCATCAAAACAGCTGCAGAACTTCTCGAGGACATTGACTTCTCAGTGGATCCATGCGATGACTTCTACCAATATACCTGCGGTAATTGGGAACGAAGAAACATTATACCTG…	Neprilysin	MMEL1_6.1	MEKIRCEEMNENSASCKLPINTELKIIEDPVFVQVHVAADRKDIGRNWTHREKWLLSICIFVVVVLVAFVTVTFVFKEIYNGDEEICLTTDCIKTAAELLEDIDFSVDPCDDFYQYTCGNWERRNIIPEDMAAIGNIERQHRKLQIIIKRILETPPNQFDGNATTKAKTLYKSCMNMSQIQYIGDKPFHHILRSFGGWPVITDQWDAEKFSIESTLAKLYKEFHISVILNFNVSPDDKNSSTNIIHLDQAHLGMPSRDYYLDPNDIQYVDAYENFMVSVSELLGADRNFSGKELREVIQFETELANITNSIEDRVDMESLYTKISIAELNQMAPEFDWLKYFRSIISPDVQESEQLVTIAPNYLRNMSQLLSRTHKRIIANYIFWIMTKELCPHLTHEY…	Peptidase M13 (IPR000718)	GO:0006508 proteolysis	GO:0004222 metalloendopeptidase activity GO:0008237 metallopeptidase activity	None predicted	cd08662: Peptidase family M13 (includes neprilysin and endothelin-converting enzyme I)	Neprilysin; metallopeptidase, Neural endopeptidase, Omapatrilat, HYDROLASE; HET: FT8, PEG, NAG, EDO; 1.75A {Homo sapiens	neprilysin-1-like [Octopus sinensis]; PREDICTED: neprilysin-2-like [Octopus bimaculoides]; MMEL1 [Sepia pharaonis]; MMEL1 [Mytilus coruscus]	MN081825
	>c34308_g4_i2 ATGGAAAATCCAGAAAAACACAAGGGAGGTTTTACAACAAAGAAAGAGAAATGGCTTACCGTGATTCTGGTAATTCTCATTATCTGTATTCTCGGATTAATAATTGCGGTAATCGTTCTTGCCATACCAAAGGATGAATCTAAGGAAGAACAAGAAAAAAAATCATGTCTGAGCGACAGGTGTTTAAAAGCCGCGGTCAGCGTAATGGATAAAATGGATGATAATATCAAGCCTTGTAAGGATTTTTGGAAATATTCCTGCGGTGATTTTATCGAAAGACACCCGGTTTTCGCATTTCAAAATAATACCGTCTATAGCAGCTTTAGCGAAGTTGCTGTAAGAGTAAGTAGAAGACTATTGGTACTGCTTACCGAGGAGGACACTA…	Neprilysin	MMEL1_4.2	MENPEKHKGGFTTKKEKWLTVILVILIICILGLIIAVIVLAIPKDESKEEQEKKSCLSDRCLKAAVSVMDKMDDNIKPCKDFWKYSCGDFIERHPVFAFQNNTVYSSFSEVAVRVSRRLLVLLTEEDTKDTISPVKKIKQFFKTCIDPNATEEANIQQSMMKAAEFGGIPFVTGSMNENVTRIELLTNFAEFFATFPFLAFDIYRNIHTGDGNAIYLSLPKTYNKETILSVIESIAKLANQTDSYNVTEITTFMDTYKELVDSIPTIDMNLFLDYKPRNISEILKDFPHFDLESYINGILSLGDTKLENDSGIVIIGEEQVKNFTILLSQTSLQTMLNIMSTSLFIELHSVLNPSLKESKLHGENLNTQNTRPNLCLELSKSYAPRLLGKMYVNKYFPE…	Peptidase M13 (IPR000718)	GO:0006508 proteolysis	GO:0004222 metalloendopeptidase activity GO:0008237 metallopeptidase activity	None predicted	cd08662: Peptidase family M13 (includes neprilysin and endothelin-converting enzyme I)	Neprilysin; metallopeptidase, Neural endopeptidase, Omapatrilat, HYDROLASE; HET: FT8, PEG, NAG, EDO; 1.75A {Homo sapiens	neprilysin isoform X4 [Octopus sinensis]; neprilysin isoform X1 [Octopus sinensis]; neprilysin isoform X3 [Octopus sinensis]; neprilysin isoform X2 [Octopus sinensis]; PREDICTED: neprilysin-like [Octopus bimaculoides];	MN081826
	>c35190_g3_i1 ATGGAAGAATCAGGACTTGAAACAACAACCAAAAGAGGCAATCGGCCCTTTATTTGGTTAGAAATGAGAACTGTTATGATCTCCCTTTGCATTCTTGCAACTGGTCTTGGTATAAGCCTTGTGGTAATTCTCAGCATGAAGAACCAGAAAGATCCTCAACAATTAGCTCTTGAAAATTTATGTTTGACAAAAGATTGCGTTAAAGCAGCGGCAAGACTGATGGATGCAATGAATACCAAGGTAGACCCATGTGATAACTTTTATGACTTTGCCTGTGGAGGTTGGAAAAGACTGAATCCAATTCCAGAAGATAGTTCCAGTTACAGCACATTTGAACAACTTAGGAATCAACTACAGTCCTTACTTAAAGATCTCCTTGAATCTG…	Neprilysin	MMEL1_3.1	MEESGLETTTKRGNRPFIWLEMRTVMISLCILATGLGISLVVILSMKNQKDPQQLALENLCLTKDCVKAAARLMDAMNTKVDPCDNFYDFACGGWKRLNPIPEDSSSYSTFEQLRNQLQSLLKDLLESEISDEENISIQKAKILYSSCMNKSLLEDRDLSPLRIFLDELGGWPVVDINWNESNFNLYSLMSKLRLYNNNIFVYMWVSTDEKNSSTNIIQIDQGDLGMPSADYFTSKEHEDKLNAYKKFAENVAITLGATSSEAEKQIEEAIKLEIQIANITEPSEGRRDYETMYKKFTIEELTNKLPEFDWLKYLTETFSAANITLTTEQPVVVYALDFLTNLVQILKVTPKKTLANYLVWRIIMNRVNNLPKKYRDMKKDYHERIFGQQSETPRWREC…	Peptidase M13 (IPR000718)	GO:0006508 proteolysis	GO:0004222 metalloendopeptidase activity GO:0008237 metallopeptidase activity	None predicted	cd08662: Peptidase family M13 (includes neprilysin and endothelin-converting enzyme I)	Neprilysin; metallopeptidase, Neural endopeptidase, Omapatrilat, HYDROLASE; HET: FT8, PEG, NAG, EDO; 1.75A {Homo sapiens	neprilysin-4-like [Octopus sinensis]; PREDICTED: neprilysin-like [Octopus bimaculoides]; neprilysin-1-like isoform X2 [Pecten maximus]; neprilysin-like isoform X1 [Pecten maximus]	MN081827
TACR/TACs	>c30835_g14_i1 ATGAATCAGACGACGGGACGGATTTTACCGGCAATGACATCTGCTACCTTAAAGAGCGAAGCGGATATCTCGCCCAGTGCACTTCTACGGCCTTTCTTGGATAGCGACTGTGATAACGATTGCTACTCGAACAATTTCTCTTTCATGGTGAACGACTCTTACGAGTACAATGAAAACTACATGCTGAAGGACAACATATCCAAAGCCGTCATTGGACACGAGTTGACCAACGAGTCGAAAATCGGCCTCATATTTCTTTATTCTACAACAACGATTTTGGCCATAACGGGAAATATTATCGTAATATTAGTGTTTACAGTTGGCAAATGGTCACGCACTGACCTCCGTCCATTTCTGATCAATCTCGCTATTGCTGATCTGGTC…	Substance-K receptor-like	TACR	MNQTTGRILPAMTSATLKSEADISPSALLRPFLDSDCDNDCYSNNFSFMVNDSYEYNENYMLKDNISKAVIGHELTNESKIGLIFLYSTTTILAITGNIIVILVFTVGKWSRTDLRPFLINLAIADLVMAIFCMPFTFTYVLLETWIFSKPVCPMVLFVQMVAVTASVSTNMAIGIDRFLAVAFPLRSRLTSARSKCIILPIWIASVMLASVNLFVGRAFDLKVPAKGGGLPNLTITKCEEVWPNATPRRVFTLFVLTITYLLPMLILGVTYSIIGVILWRRTAPGNADRVRDSQQLRSKRKVIKTLVIVVTIFVLCWLPLHVFFLVLDFQPALANMSNQTLTSIYLGVHWLAMSNSFANPIIYGFTNESFRADLVNLCVKIFPCCICLKRLMRRRISM…	G protein-coupled receptor, rhodopsin-like (IPR000276) Neuropeptide Y receptor family (IPR000611)	GO:0007186 G protein-coupled receptor signaling pathway	GO:0004930 G protein-coupled receptor activity GO:0004983 neuropeptide Y receptor activity	GO:0016021 integral component of membrane	cl28897: seven-transmembrane G protein-coupled receptor superfamily	Neuropeptide Y receptor type 1,T4 Lysozyme,Neuropeptide Y receptor type 1; G Protein-Coupled Receptor Neuropeptide Y Y1	substance-K receptor-like [Octopus sinensis]; hypothetical protein OCBIM_22034840mg [Octopus bimaculoides]; PREDICTED: substance-K receptor-like [Octopus bimaculoides]; hypothetical protein DPMN_033110 [Dreissena polymorpha]; prolactin-releasing peptide receptor-like [Gigantopelta aegis]	AB096700.1
	>c31779_g15_i4 ATGAACGCGAGTCAGAAAATTTCGGCTTTTTCTTTGGCCAGAACGACGATATCAAGTCTGCTCGAATCCCAAGCTGTCCAAGATAAATCCTCCAGTTATGATGTGACAATCGACTGGGCAGACAACACAACTACAGAAGAATTATCCACCTTAGCACCGACCAATCCATTCATTCTGCCATGGTGGCAACAAGTATTTTTCATCATCATCTTCCTCGCCATGATTATCGCCTCGATCGGTGGAAACCTCATTGTTATGTGGATAGTTCTCTGGCACAAGCGTATGCGAACCGTAACCAATTACTTCCTTTTTAACCTGGCATTGGCAGATGCCCTTATATCCGTCTGGAACACTCTATTCAACACAGCATATTTGTTGTATAGT…	Tachykinin-like peptides receptor 99D	TkR99D	MNASQKISAFSLARTTISSLLESQAVQDKSSSYDVTIDWADNTTTEELSTLAPTNPFILPWWQQVFFIIIFLAMIIASIGGNLIVMWIVLWHKRMRTVTNYFLFNLALADALISVWNTLFNTAYLLYSNWWFGEDFCKFSMFVAPCTTSASVFTLMAIAIDRYLAIMRWVRMSAKVVIGLIVVIWLASCLISLPLAIYSKTETFSYADGSTRTLCLQEWPGNQRSSSVELGYNIFLIIVNYFLPMFILIVTYTFLGKELWGSKAIGENTSIQQQRVKAKQKVVKMMIVVVIIFAVCWLPMHLYFLLVSSFPSINSYQYIQQIFLIIYWMAMSNSMYNPIIYCWMNARFRQGFKLVFCIFPCVHVQKKRRPDRNMTLSMSMSDTKGVNRNGSLMHTTMEN…	G protein-coupled receptor, rhodopsin-like (IPR000276) Neurokinin receptor (IPR001681)	GO:0007186 G protein-coupled receptor signaling pathway	GO:0004930 G protein-coupled receptor activity GO:0004995 tachykinin receptor activity	GO:0005886 plasma membrane GO:0016021 integral component of membrane	cd15390: neurokinin receptors (or tachykinin receptors)	Orexin receptor type 2,GlgA glycogen synthase,Orexin receptor type 2; G PROTEIN-COUPLED RECEPTOR, OREXIN NEUROTRANSMITTE	tachykinin-like peptides receptor 99D [Octopus sinensis]; PREDICTED: tachykinin-like peptides receptor 99D [Octopus bimaculoides]; hypothetical protein LOTGIDRAFT_107384 [Lottia gigantea]; tachykinin-like peptides receptor 99D [Gigantopelta aegis]	MN081857
	>c31437_g10_i1 ATGTATGCAATTAGAGTATCAAGCTCAAGGCGAATAAGCTGTTTTTTACAAGTATCCTTGCTACTTTCCGGACTTTTGAACACTTTGCAATGGGGTGCGTTTGCCAGTTATCTACCCAAGCAATTGGAACCACAGCAGAAGAACTATGAGTTGGACAGTAATAACGTCAACAGTGGTAGGTACCCAGGCCATGAAGAAATTATGGAATTTTTACGCAAACTGGGTTTCCTGGCCAACACTATCGAAAGTAGAGCTTCAATTGACGACACCGACTCAGAATCTGCTGAAAGAATGAAAAAAGTTAACCCCTACAGTTTCCAAGGTACCAGAGGCAAAAGATTAAACGCAAACAGTTTCATGGGTTCCCGAGGTAAAAGAGTCCTC…	Tachykinin-related peptide	Tk	MYAIRVSSSRRISCFLQVSLLLSGLLNTLQWGAFASYLPKQLEPQQKNYELDSNNVNSGRYPGHEEIMEFLRKLGFLANTIESRASIDDTDSESAERMKKVNPYSFQGTRGKRLNANSFMGSRGKRVLVNDKRTVSANAFLGSRGKRLVTLLGEKPQLNDITGVIDKKSDALAFVPTRGRSQSTNDELAYTGPMLLREGRRMNSLSFGPPKGKKYSPLDFIGSRGKKSTFEDYVLNTQNDSPKENYERRASLHNTFIPSRGKRST	None predicted	None predicted	None predicted	None predicted	None identified	Alpha-aminoadipic semialdehyde synthase, mitochondrial; human aminoadipate semialdehyde synthase, SDR, oxidoreductase; H	tachykinin-related peptide precursor [Octopus vulgaris]; PREDICTED: uncharacterized protein LOC106876803 [Octopus bimaculoides]; minor tachykinin precursor [Callistoctopus minor]; uncharacterized protein LOC115229488 [Octopus sinensis]	AB037112.1
>c23304_g1_i1 GTGCGCTTATGCATATATTCATGTCGGTTTTGTCTATGGAACCAATCCTGAAGTACCATGTGCCTTTATTCGAAGTCGTCTTTCTGAAAAAAAAATGTGTTCTAATAACGTTTTTAAACCCAAGTGGTACAAATAGTTTTATCCATAATTAACTTAGCATCAGTAAACATTTTTTCTTTGTCTTAAATGTGAGATAATATGATGAAATTAAAATGGGAGTTAAATGTACAGTGTTTTAGGAATTGGGTCACCAAGATATTTATACACATTTATACACATTTTTGATATTTCCGTACACATTGTCAATAATCTTTATGCTCACAACCACTCAGATATGTTTTTTTTCAAACGTGTGTCGTAGCTGTTTTTTGAATTGTTAGCTTTG…	>c23304_g1_i1 ATGGCAAGCAAATCCATTCTACCAAACTGTACACAAATCGCATTGCAGAATGCTACTGCCACAGAAGAAGCCGAAGAGAGAGAATACAGTGAATTTTATACGCAATCGCAATTTATTACTGGTCTTATACTTTATCCCATATTTTGCATTCCAGGAATAATTGGCAATGCACTAACAATAATTGTACTGACACAAAAAACGATGCGAACCTCGACAAATGCATTCCTAAGTGCGTTGGCAATTTCAGACATGATTAAATTGATGAATGATTTAATGTACTTTATAGTTCTTCTTATTTCACGATCCTATCCGACAATAGGCAAAACAGCATTTGGCTATATTTATCCGTACGCTCATTTTATATTCAACCTTGCAGCCTGTGTTT…	FMRFamide receptor X2	FMRFaR X2	MASKSILPNCTQIALQNATATEEAEEREYSEFYTQSQFITGLILYPIFCIPGIIGNALTIIVLTQKTMRTSTNAFLSALAISDMIKLMNDLMYFIVLLISRSYPTIGKTAFGYIYPYAHFIFNLAACVSSWLIVSVAAERYLMVCHAAQAKTLCTRRIAIIVSAVIYTCMTILAIPSAIRYKTVSCFDYNQNKTVYDIHVTELWMNENFETAYNWIQNLLRSVIPFLVLIVLNTYIINALRKTRANRRFSARNRITFMLIMVIVVFVVCITPDAIMSACFGLGYYDENLLVKGIREFTDTLLAVNAALNFVLYCLFNKVFREHFRTIFCHRLGGRRITMEPDESEYRRLSDQKNNLSIATKLTIQKTATTHV	G protein-coupled receptor, rhodopsin-like (IPR000276)	GO:0007186 G protein-coupled receptor signaling pathway	GO:0004930 G protein-coupled receptor activity	GO:0016021 integral component of membrane	cd14978: FMRFamide (Phe-Met-Arg-Phe)-like receptors and related proteins	Muscarinic acetylcholine receptor M2, Vasopressin V2 receptor chimera; Arrestin, GPCR, complex, signaling, SIGNALING PRO	FMRFamide receptor-like [Octopus sinensis] PREDICTED: FMRFamide receptor-like [Octopus bimaculoides] FMRFamide receptor-like [Gigantopelta aegis] hypothetical protein LOTGIDRAFT_159904 [Lottia gigantea]	PV164465
	>c16104_g1_i1 ATGGAGGTTTTTATGGAGAACACTAATCATTCAAATGTTGTTGTTGGTTCGAATCTAAAGTATGTTTTTGGATTGAATGTCAGCGTAGTGAATGGATCAAGTACTGTATTCCCTGCACCTTTGCCGGCTCAGTTCGATGAAATAAAATTGGTTGAATTTTACCTGACAGGTGTTGCATCAATTGTGATTATATCACTGGGTCTCATTGGAAATATTTTAACAATTGCTGTACTTACAAAACGAACGATGCAGTCATCAACAAACTGCTACCTAAAAGCTCTGGCAATGTGGGACAGTGTTGTTTTAATAATTACGTTCTTTCTGATTGGAATTCCATCTGTATCGGAACCTTACAGAGAAAATATCTTACCCTATGTTATTGTCT…	FMRFamide receptor	FMRFaR_1.1	MEVFMENTNHSNVVVGSNLKYVFGLNVSVVNGSSTVFPAPLPAQFDEIKLVEFYLTGVASIVIISLGLIGNILTIAVLTKRTMQSSTNCYLKALAMWDSVVLIITFFLIGIPSVSEPYRENILPYVIVYAYPAGLVGQTATIWLTVSFTVERYIAVCHPLRAASMCTMARARMVILSVSVFSFVYNASRWFEYEIEYRLNPTDHTILVKEKTTDMGESKIYRKVYFLCLYLPIMCFIPLTSLAVINIFLILAVKRSQRQRRDMNVRQSRENNVTLMLVSVVIVFMICQVPALIYNTAYAIDSKMVSTTSGWIILSLIRNYLVTLNSAINFLLYCAFGQKFRRIFIRTFCRCLIPEEDFSSLTYQGTVINPHTTARRYSKTQKLHATTTDVIDMTSSTTA…	G protein-coupled receptor, rhodopsin-like (IPR000276)	GO:0007186 G protein-coupled receptor signaling pathway	GO:0004930 G protein-coupled receptor activity	GO:0016021 integral component of membrane	cd14978: FMRFamide (Phe-Met-Arg-Phe)-like receptors and related proteins	Orexin receptor type 2,GlgA glycogen synthase,Orexin receptor type 2; G PROTEIN-COUPLED RECEPTOR, OREXIN NEUROTRANSMITTE	LOW QUALITY PROTEIN: FMRFamide receptor-like [Octopus sinensis]; PREDICTED: FMRFamide receptor-like [Octopus bimaculoides]; unnamed protein product [Sepia pharaonis]; FMRFamide receptor-like [Pecten maximus]	MN081861
	>c31248_g4_i1 ATGATTCCGTCAGAAAACCTCACGAACATTATCACCACAAAGAGTTATAATGCTTACGAACAGTTCTACTTGGAAGCGCGTTCCATCACCGGTCTCGTATGTTACCCAATCGCCTGCTCAATCGGCCTTATGGGAAACACAATGAGCATTATCGTGATGACCCAAAAGCAAATGCAGTCCTCGACAAATATCTACCTCTTGGCTTTGGCCTTTTCTGATAGCATAAAACTCATCAACGACTTTCTCTATTTCATCGTCATATTACTGATGGAGATAGACAAACGCACAGGAGAGTCTTTATATCAAGGTTTATATCCTTACGCCCATTATATATTCAATACGTCGTTATGCATATCGGCGTGGATCACCGTATCTGTCGCAGTGG…	FMRFamide receptor	FMRFaR_4.1	MIPSENLTNIITTKSYNAYEQFYLEARSITGLVCYPIACSIGLMGNTMSIIVMTQKQMQSSTNIYLLALAFSDSIKLINDFLYFIVILLMEIDKRTGESLYQGLYPYAHYIFNTSLCISAWITVSVAVERYVYVCKPLYVKSYCTIHRARIITVCVYFFMSMLSIPYAMRYQSFEVYDNRTNQTLMDMSVTKLWQNNVFSRAYTWFQNLIRSVIPLLTLIVLNTCIMCGIRRCKLSKSRNMRRYRITIMLVCVVLVFMVCISPDAIMSTILGFGYIEEDYLTRGIREITDLLLLINSAVNFILYCIFNTIFWKNFLHIFCAICIKIYCPHHQMNVSTPSRQLQSNVYREVQLATFPGTHHFKLVSVKRGNGEIYEEMQSS	G protein-coupled receptor, rhodopsin-like (IPR000276)	GO:0007186 G protein-coupled receptor signaling pathway	GO:0004930 G protein-coupled receptor activity	GO:0016021 integral component of membrane	cd14978: FMRFamide (Phe-Met-Arg-Phe)-like receptors and related proteins	Muscarinic acetylcholine receptor M2, Vasopressin V2 receptor chimera; Arrestin, GPCR, complex, signaling, SIGNALING PRO	FMRFamide receptor-like [Octopus sinensis]; PREDICTED: FMRFamide receptor-like [Octopus bimaculoides]; FMRFamide receptor-like [Gigantopelta aegis]; hypothetical protein LOTGIDRAFT_157036 [Lottia gigantea]	MN081864
	>c32011_g11_i1 ATGATTACAAGCAACTCGACCATCGATTCTTTGATTTACGACGTCACAAGCATCAAAGCCGGCTACAATGTCCTCATCCAGTCAACTCTGGAAACATTGGTTCAGACCAGTGAAGAAAGTTCTGATACTTATAACAACATGGAAGCACTTCGTATGACACGCTTTATCGTTCAAAAGATATGTGTGCCCATTGTTATATTCTTTGGTGTGGTAAGCAATATATTGAACATCATTGTGCTCACTCACAAGTCCATGAATACATCGACTAATGTCTATCTAACGGTTTTGGCGGTCTTTGACACGCTCTATCTTATATTCGGTTTCACGTTGAGTTTGAAACATTTTTCACAGGTCAGCTCTGTAGATGCATACATCTACTGGGTT…	FMRFamide receptor	FMRFaR_5.1	MITSNSTIDSLIYDVTSIKAGYNVLIQSTLETLVQTSEESSDTYNNMEALRMTRFIVQKICVPIVIFFGVVSNILNIIVLTHKSMNTSTNVYLTVLAVFDTLYLIFGFTLSLKHFSQVSSVDAYIYWVPYAHVLTDMCSNVGVWQTITFTVERYIGVCHPIRGHVICTPQRARIITAIVSSIAIAVTVPEFFERQTVERLDSNNQTILRNEWTEFAETYAYDKGYNWFIVTSFTFLPLISLVFFNGLLIRAVVKANKIRRFMSKAPLRKSSEKSGSEQQKITLMLISVALVFLICQFPGALLLLYSRSIAPGRRGNDIKIAANITNLLVQINSSVNFILYSLISTKFRRTFALVFCCRKRAIARHTNFNQTEISNIYRATPRTSVGVTWCPTRSNVAPQ…	G protein-coupled receptor, rhodopsin-like (IPR000276)	GO:0007186 G protein-coupled receptor signaling pathway	GO:0004930 G protein-coupled receptor activity	GO:0016021 integral component of membrane	cd14978: FMRFamide (Phe-Met-Arg-Phe)-like receptors and related proteins	Muscarinic acetylcholine receptor M2, Vasopressin V2 receptor chimera; Arrestin, GPCR, complex, signaling, SIGNALING PRO	FMRFamide receptor-like [Octopus sinensis]; PREDICTED: FMRFamide receptor-like [Octopus bimaculoides]; unnamed protein product [Sepia pharaonis]; FMRFamide receptor-like [Pomacea canaliculata]	MN081867
	>c36074_g5_i1 ATGGCAGAAGCCAATTTGAGTGGTATTCCCAACACTACTGACGGTGGATCTTCCCTAAATGAGGAAAACAAAATGGAAGCCTATTCCGTACATTTCTTCTTTTGGGGAATCATTGTTCCTGTTATAGTTCTCTTTGGTCTAATTGGCAACATTCTAACAATAATTGTTCTTTGGCGAAAAGAAATGCACTCCACTACAATATACTATCTAAGAGCTCTTGTAATCACGGACACGGCAATATTAGTTTTTGCATTCCTTTTGCTTACACCTATCAGTATCTCTAACTATACGAAGAGTTTAAAATATTTCAGAGAAATTATTTATCCTATGATATTTGTACCGTGTAATTATGTGGTAATGACTGTTCAAACTATAAATGTATGGA…	FMRFamide receptor	FMRFaR_11.1	MAEANLSGIPNTTDGGSSLNEENKMEAYSVHFFFWGIIVPVIVLFGLIGNILTIIVLWRKEMHSTTIYYLRALVITDTAILVFAFLLLTPISISNYTKSLKYFREIIYPMIFVPCNYVVMTVQTINVWITVSVTIERYIAICHPFISIRLLTRCKALTVIGLTTAFSVLYNIPRLFGTKASPLKSGDGYMIIPTAYGESDIYKEIYSGLMYSILIFIIPLLVLFVLNFLLIIELMKMRQRRVGMNVEEDNEANMSLVLVLIVLIFIVCQTPGLIAQYEFLSHLVLLKWLAVSNTLFIFNSSVNFLVYTAVGRKFRKVLFRTFRPVLFKTLGACRVELSNEADTRTTMYELTVLNDQQPETDQTESACP	G protein-coupled receptor, rhodopsin-like (IPR000276)	GO:0007186 G protein-coupled receptor signaling pathway	GO:0004930 G protein-coupled receptor activity	GO:0016021 integral component of membrane	cd14978: FMRFamide (Phe-Met-Arg-Phe)-like receptors and related proteins	Muscarinic acetylcholine receptor M2, Vasopressin V2 receptor chimera; Arrestin, GPCR, complex, signaling, SIGNALING PRO	FMRFamide receptor-like [Octopus sinensis]; PREDICTED: FMRFamide receptor-like [Octopus bimaculoides]; FMRFamide receptor-like [Pomacea canaliculata]; hypothetical protein BaRGS_027344 [Batillaria attramentaria]	MN081865
>c35350_g9_i1 TTAAAAATATAAATGAAAACAAATGATATTCAAATACTTTTGTTTTTCTTTAAATGATTATTTTAATTAATGTTACCTCTCTTTGTATGAGGGTAACTCTTTATCAAAATAACAATACGACTTTTCCTCTAAATTGGAGGGCAAAGGGTCTTTTAGTAATCTCATTTAAATTCTTCAAGTTAAGGTAGCATTCAAACAACCCAATTTCTCAAGTTAGAAAATGATTGTCAGGTTACATGGCTCTACTTAGCAATCAATGCTAATTCTAAACAGTGAGTTGATCCAGAACAAAAAAGAAGTTAACTACTAAACCTTTCTTACCATATTCCATATTTCTTCACATATTTTAACATGATTTTGGAATTTAGGGGGTCTGCGTTGACTT…	>c35350_g9_i1 ATGATTTTTATAGAAATCAATATGAGTTTTATTAACACAAGCTGGGTTTCTTGCAACGAGAGCGGGAAAATACAATCTTCATGTGAAGAAAGTTATGAGAACCATATGTATAGAAACTTTTATGATGTTACTCAAATGATAACCGGACTGGTACTCTATCCGAGCACGTGTGCTCTTGGTCTAATTGGAAATATTTTATGTTTAATTGTTTTTAGTTTAAAAACCATGAGGACGTCAACTAACATCTACCTACAAGCACTTGCTGTAGCTGATACAATTAAGCTTGTGACGGATTTTCTTTACTTCGTTGTCGTCCTTCTCCTTCGAACTGACAAAAAGCAAGGGATTAAATTGCATGGATGTCTCTATCCTTATGCTCATTACT…	FMRFamide receptor X3	FMRFaR X3	MIFIEINMSFINTSWVSCNESGKIQSSCEESYENHMYRNFYDVTQMITGLVLYPSTCALGLIGNILCLIVFSLKTMRTSTNIYLQALAVADTIKLVTDFLYFVVVLLLRTDKKQGIKLHGCLYPYAHYLFNMSLCISAWLTVGVSVERFIFICQPFRVKRFCTVRRAIKVSTVTFILGTLISLPYMLRYRTKSEIVNGTVQVSGISVTALWSEKQFATIFTWAHALLRSAIPLVLLVGLNILIWKGLKRPSTIKKSARLKYKATLTLIYVVAVFCICVTPDAILSTVLGLGYYEENYLARGVREITDYLLQVNSAVNFVIYYFSCTAFRNSINSILMCSYFYNPVRQLSIMNEDS	G protein-coupled receptor, rhodopsin-like (IPR000276)	GO:0007186 G protein-coupled receptor signaling pathway	GO:0004930 G protein-coupled receptor activity	GO:0016021 integral component of membrane	cd14978: FMRFamide (Phe-Met-Arg-Phe)-like receptors and related proteins family	Orexin receptor type 2,GlgA glycogen synthase,Orexin receptor type 2; G PROTEIN-COUPLED RECEPTOR, OREXIN NEUROTRANSMITTE	nociceptin receptor-like [Octopus sinensis]; PREDICTED: nociceptin receptor-like [Octopus bimaculoides]; unnamed protein product [Sepia pharaonis]; hypothetical protein LOTGIDRAFT_157036 [Lottia gigantea]; PREDICTED: FMRFamide receptor-like [Octopus bimaculoides]	PV164562
	>c30173_g7_i1 ATGAGTGGCTTGAGTCCCTTCAGCTTGTTAATTTTTATTTTCATCTACTGTCTCACGGTGTATGCTGCTACAGCTATGAGCCTGGCTCAGGCATGTATGGAGTCACCCAGTATGTGCGAAAGTATCTCGCTTTCTCATTTAGGTTCTGAAGACGGATTAAAGAGCAAACGCTTTCTTCGTCCAGGAAGAGCTCTTTCTGGAGATGCTTTCTTGAGATTTGGTAAAAATGGTCTAAATTTACCATTTGAAGACAAACGATTCCTTCGATTTGGTAGAACTGATCGACAATTTGAAGATATGCTAAAGGAAGTTTTACAGAGAGCTGAAACCGTTGACAATAGACAAAAGAGATCCACTGACAACATTCCTCAAAGCTCAGTTCAAG…	FMRFamide-related neuropeptides	FMRFa	MSGLSPFSLLIFIFIYCLTVYAATAMSLAQACMESPSMCESISLSHLGSEDGLKSKRFLRPGRALSGDAFLRFGKNGLNLPFEDKRFLRFGRTDRQFEDMLKEVLQRAETVDNRQKRSTDNIPQSSVQDDSSKITKRNADASENGMDKRFMKFGKSGDPYVNEWSDKRFMRFGREPDKRFMRFGKSDDKRFMRFGRNPSELEDRIEEGKRFMRFGRGNDEEEKRFMRFGRDPDSKLMGYGNSDEEKRFMRFGRMSDEADAQKRFMRFGRSVDDDKANRLKKSNDQLRTIRTGRSVDDKKVNSANGDAYLRIGQSDE	FMRFamide-related peptide-like (IPR002544)	GO:0007218 neuropeptide signaling pathway	None predicted	None predicted	None identified	Succinate dehydrogenase subunit F; electron transfer chain, trimer, OXIDOREDUCTASE; HET: F3S, LPP, SF4, FAD, HEM, FES, C	FMRFamide-related neuropeptides-like [Octopus sinensis]; PREDICTED: FMRFamide-related neuropeptides-like isoform X1 [Octopus bimaculoides]; PREDICTED: FMRFamide-related neuropeptides-like isoform X2 [Octopus bimaculoides]; RecName: Full=FMRFamide-related neuropeptides Precursor [Doryteuthis pealeii]; FMRFamide [Sepia pharaonis]	MN081862
>c30210_g15_i1 GTGTATATATATATATATAGGTATATAGATTATATAAATT TACTTATTTATTTGTTTGTCCATTTATTTATTTAAATATT TATTTATTTACACACCCAAAGTGTTTATATATAAAGCTGT ATCAAAGATCAACAACTTCAGTGCCTGGAACTCCAACAGA AGAATCTTATTAAAGAAAATGGCCGGTCTTTGGAGAATCG TTCTTTTAGCAACAATTACTTTGATGTGTGTGACATCACA ATGGGTTATCTATGTCCAGGCTGAAGAAGCTTCAAGCAGC GACGAATTGGTGAACAGTGCGAATGAAGCTGAACCTGAAA TGGATAGTGAAGATGATCTGAAACGAGCAAATACATTTCT TCGAATAGGTAAAGC…	>c30210_g15_i1 ATGGCCGGTCTTTGGAGAATCGTTCTTTTAGCAACAATTACTTTGATGTGTGTGACATCACAATGGGTTATCTATGTCCAGGCTGAAGAAGCTTCAAGCAGCGACGAATTGGTGAACAGTGCGAATGAAGCTGAACCTGAAATGGATAGTGAAGATGATCTGAAACGAGCAAATACATTTCTTCGAATAGGTAAAGCAAACGGAATTTTACGTTTAGCTCGAAGCCCTAGTTCTTTCCTGAGAATTGGACGTCGCCCCCCATTGCACTTTGTTAGAATCGGTAAAGCTCCATCAAGCATGTTTCTAAGAATTGGCAAAAGAGTTGATGATAGCGAAAATGAAGATCTAAACGACTACGATGCAGATAAAATGTCAGGGCGTGAT…	FMRFamide-related neuropeptide X1	FMRFa X1	MAGLWRIVLLATITLMCVTSQWVIYVQAEEASSSDELVNSANEAEPEMDSEDDLKRANTFLRIGKANGILRLARSPSSFLRIGRRPPLHFVRIGKAPSSMFLRIGKRVDDSENEDLNDYDADKMSGRDTRASPSSFLRIGKSGNEVEDEIDDTDETVKRVNAFLRIGRQNDPSSFLRIGKSLNNEDLSKDKRTNAFLRIGKIPASSFIRLGRGPFTEDNGINTRGFRGPTRGFLRIGKRAAIPDGSHADYFSDLNVKSQ	FMRFamide-related peptide-like (IPR002544)	GO:0007218 neuropeptide signaling pathway	None predicted	None predicted	None identified	Mialostatin; cystatin, protease inhibitor, ixodes ricinus, tick, hydrolase inhibitor, PROTEIN BINDING; HET: SO4, TRT; 1.	FMRFamide neuropeptides-like [Octopus sinensis]; PREDICTED: FMRFamide neuropeptides-like [Octopus bimaculoides]; hypothetical protein OCBIM_22001324mg [Octopus bimaculoides]; unnamed protein product [Sepia pharaonis]	PV164466
>c34307_g5_i1 CATCAATATGTGTAACATTCACCTGCATGTTTAATAACATTGCAAATATCAGGGAAAAAT AGTTATTTAAGTCCAAGAAGTCAATTCAGTTTGGAGATTGCAACATTCCCAGAATAACAC CAGATTTAAATATTTAGCAAACCTCTCTGTGCACAAACCCCTTCTTTTTACAGCATGGTA AAGGGCGAGATATCAGAAAGTGCTGCCCTAAACTTGCTATTTAATAACCCATAGACAATG GGGTTGATGGAGACGGAACTGATAGCTATCAAAAGACATATGGAGTAGGTAAGATTGAAG TTCGATCCACCGAAGAGGCGGTGGTCATAATCAACCAAAACATTTAAGATGGTAACGGGG AGCCATGTGATGGCAAACG…	>c34307_g5_i1 ATGATGGATGTCATTCAGAAAATGGAACAAGGTGTCAGAGAGAACAATGATACTGTACCAAGATTCAACCAAACTTTATCGGTCAAAGATTTCCAAGACATTCTATCAGAGAATAACCACTGGATGGAACCGTCGACCGAAGTGTGTCTTATAGTGGCCTATTCTCTCGTTATGATATTTGGCATAGTTAGCAATTTCCTAGTTTGCTATGTCGTATATCGGAACAAACAACTATGGTACCCGCTCAACTTCCTCATTGTAAACTTGGCTGTATGTGATGTGTTCCTCAGTTTCAGCCTACCATTGACACTATCGAAGCTAATTCTTCAGTTCTGGATCTTCGGAAACATTATGTGTAAGATTACCTCGGCAGTACAGACTTTGG…	Neuropeptide Y receptor type 1-like	NPY1R	MMDVIQKMEQGVRENNDTVPRFNQTLSVKDFQDILSENNHWMEPSTEVCLIVAYSLVMIFGIVSNFLVCYVVYRNKQLWYPLNFLIVNLAVCDVFLSFSLPLTLSKLILQFWIFGNIMCKITSAVQTLVTFVSTFTIVSIAIERYHIIVNNKNRGKTNQAIVVGNILVIWTAALCLSIPMFIFHRVDKKEIIPTLLVYEICIETWSSYVARATFTSCLVLLQYLFPLILIIAMHYQIYNYLRQQILKSFIYDKRTIKIYKRNKRNLIILTTTTMTFAITWLPVTILNVLVDYDHRLFGGSNFNLTYSICLLIAISSVSINPIVYGLLNSKFRAALSDISPFTML	G protein-coupled receptor, rhodopsin-like (IPR000276) Neuropeptide Y receptor family (IPR000611)	GO:0007186 G protein-coupled receptor signaling pathway	GO:0004930 G protein-coupled receptor activity; GO:0004983 neuropeptide Y receptor activity	GO:0016021 integral component of membrane	cl28897: seven-transmembrane G protein-coupled receptor superfamily	Orexin receptor type 2,GlgA glycogen synthase,Orexin receptor type 2; G PROTEIN-COUPLED RECEPTOR, OREXIN NEUROTRANSMITTE	neuropeptide Y receptor type 5-like [Octopus sinensis]; PREDICTED: neuropeptide Y receptor type 5-like [Octopus bimaculoides]; hypothetical protein OCBIM_22039649mg [Octopus bimaculoides]; neuropeptide Y receptor type 5-like [Mizuhopecten yessoensis]; hypothetical protein DPMN_067069 [Dreissena polymorpha]	PV164441
>c28041_g1_i1 GACTACGAATATAGGCCAAGAAGTTACGGAACAAAATAGCATTTAATATTGTTGATACTC ATTAAACAACAGAGCTTTCTATATTTTCATGATTGTTTCTATCATAATAATTAGTGATGA CGTTTCTTTTGTGGGGAGTACTAGTCATGTTCACCGATGTGTTACAGGTTGTTCCGTGGT AATAGCTCTTAGAGCTTTCGTTAATCAGCTGCTCTTGTTTCATCCTTGGGCAACACTTGA AAATCCGAAGGAAACCAGCACGAAATTTCGAATTCATACTGAAATACACGATCGGGTTGT AACAGCTATGACTCATTGCTGTCCAATGAGCGGCAATCCAAACGATGTTCATGTAATCTT CAGAGTAGATATCAGGATA…	>c28041_g1_i1 ATGGATGAACAATTCAACTTCAGCAACTCCAACATTACTGAACTCGAATACAAACCACCACCAATGTACGTGCAAATGATATTTGTATTAGTCTATGGGTTGGTGGTGTTGGTTGCCGTTGGAGGTAACGTGCTGGTCTGTCACATTATTCTGATATGCCAACGGATGAGGACTGCGACGAACCTTTTTCTACTAAATTTGGCGATCAGTGACATTCTCATGGCGATACTTTGCATCCCTCTCACTTTTGTTTCTACTGTCATGCTCAACTATTGGCCTTTTGGAAACGTCATGTGTCCAGTTGTCACTTATATCCAGGCTGTATCAGTGTTTCTCAGTGCATTCACTCTAGTGGCAATGAGCATGGACCGTTATGTAGCTGTCC…	RYamide receptor 1	RYaR1	MDEQFNFSNSNITELEYKPPPMYVQMIFVLVYGLVVLVAVGGNVLVCHIILICQRMRTATNLFLLNLAISDILMAILCIPLTFVSTVMLNYWPFGNVMCPVVTYIQAVSVFLSAFTLVAMSMDRYVAVLHPLRPKLTNTQAVKIIAVTWVLAMAAPLPTAIVSRVLNENSDGNESDAFNGLCQEIWEHDYQRQSYSMVIMFLQYFIPLIVLIFTYARIGYIVWIKSPPGEAVRNRDERMAASKRKMVKMMIAMVAIYALSWLPLHAITLIGDQYPDIYSEDYMNIVWIAAHWTAMSHSCYNPIVYFSMNSKFRAGFLRIFKCCPRMKQEQLINESSKSYYHGTTCNTSVNMTSTPHKRNVITNYYDRNNHENIESSVV	G protein-coupled receptor, rhodopsin-like (IPR000276) Neuropeptide Y receptor family (IPR000611)	GO:0007186 G protein-coupled receptor signaling pathway	GO:0004930 G protein-coupled receptor activity; GO:0004983 neuropeptide Y receptor activity	GO:0016021 integral component of membrane	cd15392: neuropeptide Y receptor-like found in insect and related proteins	Orexin receptor type 2,GlgA glycogen synthase,Orexin receptor type 2; G PROTEIN-COUPLED RECEPTOR, OREXIN NEUROTRANSMITTE	RYamide receptor-like [Octopus sinensis]; PREDICTED: neuropeptide Y receptor-like [Octopus bimaculoides]; RYamide receptor [Lingula anatina]; luqin receptor 1 [Platynereis dumerilii]	PV164442
>c34724_g6_i1 GAGTGTTTGTGTGTGTGCATGCGTGTTTGTCTGTGTGTCTGTGTGCATGTCTTAAGGGTG TTGGGAAGGAGATGCGGAATGTTTCTCCTGTCGCCATTAAGCTTCCCACGAAACCACTTC TGTCCCTGGAACACTAGAGACTTGTCTTTCTTGTGAAACTCCGCTTCCATTGCGATCCGC CAGGACGAACATTTTATCTCGAAGTCCGAGGAATAATTTCCTCATCCTGAATTCTCTGAA ATTGTTTTTCTTCACCGTTGTTGAATCCTTTGATGTTTCTGTTGATGTTTCCGAAGAAAA TATTCGTGATTTCTTCACGAGTTCTATTAAATCGTCTCTGAAGTTATCATTCATGAAGCC GTAGATGATGGGGTTCATA…	>c34724_g6_i1 ATGGGAATATTCTGTATTCCATTCACTTTAGTAATGTTGCTTATACACAAATGGATTTTCTCCCCGGTCATGTGTACTTTGGTTTCATTCCTTCAGTTATTTTCAGCAACCATGAGTGTTTCCACGAATATGGCGATTGGTGTCGATCGACTTATCGCTGTTTTGTTCCCGCTTAAAATTCGCATAACGTCGTCTCGATCCAGCTGCATGATCGCCCTGATCTGGTTGTTCTCAGTGGCAATAGCTTCCGTACAGTTATTTGTGGCCAGAGTTGACACCACTTACTACGAAGGAGACATCATTATGGAATGCAATGAACAATGGGACAAGCAATCCTATCGTTTGATTTACACATGGGTAGTCAGCGTTTTTCTTTGTTTCATAC…	RYamide receptor 2	RYaR2	MGIFCIPFTLVMLLIHKWIFSPVMCTLVSFLQLFSATMSVSTNMAIGVDRLIAVLFPLKIRITSSRSSCMIALIWLFSVAIASVQLFVARVDTTYYEGDIIMECNEQWDKQSYRLIYTWVVSVFLCFIPLTILTVTYSILANVLWKRRAPGNADKSRDQLAIRAKIKVVKMLVTIVVLFGICWLPIHIYTLFIDYHPELFGSPTFDVMLVFIVVHWLAMAHSFMNPIIYGFMNDNFRDDLIELVKKSRIFSSETSTETSKDSTTVKKNNFREFRMRKLFLGLRDKMFVLADRNGSGVSQERQVSSVPGTEVVSWEA	G protein-coupled receptor, rhodopsin-like (IPR000276) Neuropeptide Y receptor family (IPR000611)	GO:0007186 G protein-coupled receptor signaling pathway	GO:0004930 G protein-coupled receptor activity; GO:0004983 neuropeptide Y receptor activity	GO:0016021 integral component of membrane	cl28897: seven-transmembrane G protein-coupled receptor superfamily	Proteinase-activated receptor 1, Lysozyme; High resolution structure, protease-activated receptor 1, inactive conformati	PREDICTED: neuropeptide Y receptor type 5-like [Octopus bimaculoides]; RYamide receptor-like isoform X1 [Octopus sinensis]; PREDICTED: neuropeptide Y receptor-like [Octopus bimaculoides]; hypothetical protein OCBIM_22030828mg [Octopus bimaculoides]; RYamide receptor-like isoform X2 [Octopus sinensis]	PV164443
>c28032_g1_i1 GCTTCAGCTTTATATATATAGATTATTTTAAAGTCGACACATGTTTAACAATGATCTGAGCAATATTTCTGCTGAATTTGTTGTTGTGTCTTAGTGTCCTGTGTTGGTAACCAGCTGCTTTCAAAAACGAATCGTTTATCCTCCAGGGACTTTTCCACGTACACCAGATCGGCCAGGAAACATACCAGTCCCCTGGATAAGTCTTCGAATCCAAGTTCTTGCAGAGATATCAAGATGTGCTTCAAAATTTCGCATGTGTGGGGTTTCTGGTCAAAGATACCACGCCGAAACCAGAAATTGTCAGCCTGTTTAAAGTGACCATCATCACTGAGGTGTATTCCAAAGAAATCCAGCATCATAGTGAACGCCCTGTGTACCCTGCTCT…	>c28032_g1_i1 ATGTCAGCCAAGATTAGAACAGGAACGATACACGCTTGTTGCGTGAACTTCAGAGATGGCCTCTGGTTCTGCTGTGTGAGGCTTTGTTGCGGACAATACTACCACCGAAATTTGATGTTTTACAAGAATGAAATTCCACTGCCAAACAACGATAAAACCATTGAAGATGTTTTGACTGATTGGTTTGGAGACTACGAATCCCTTGAAGAGGACCCGCTATATTTTTACTGGTTGTTTCCATCACGTACAGTCCGTTCCAACCTCTACCAACAGACGTTAACAAACCACGAAGCCGGGGAAATAAAGACAGACATCTTGTTAAAGAGCAGGGTACACAGGGCGTTCACTATGATGCTGGATTTCTTTGGAATACACCTCAGTGATG…	Opioid growth factor receptor-like protein 1 X1	OGFR X1	MSAKIRTGTIHACCVNFRDGLWFCCVRLCCGQYYHRNLMFYKNEIPLPNNDKTIEDVLTDWFGDYESLEEDPLYFYWLFPSRTVRSNLYQQTLTNHEAGEIKTDILLKSRVHRAFTMMLDFFGIHLSDDGHFKQADNFWFRRGIFDQKPHTCEILKHILISLQELGFEDLSRGLVCFLADLVYVEKSLEDKRFVFESSWLPTQDTKTQQQIQQKYCSDHC	Opioid growth factor receptor (IPR039574)	None predicted	signaling receptor activity (GO:0038023) opioid growth factor receptor activity (GO:0140625)	membrane (GO:0016020)	cl04658: Opioid growth factor receptor (OGFr) conserved region	B-cell CLL/lymphoma 9 protein; Armadillo repeat, components of the Wnt signaling pathway, Beta catenin, SIGNALING PROTEI	PREDICTED: opioid growth factor receptor-like protein 1 [Octopus bimaculoides]; unnamed protein product [Sepia pharaonis]; unnamed protein product [Sepia pharaonis]; Opioid growth factor receptor-like protein 1,Opioid growth factor receptor [Sepia pharaonis]; Opioid growth factor receptor-like protein 1,Opioid growth factor receptor [Sepia pharaonis]	PV164569
>c28149_g2_i1 ATGATGATGATGATACTCTCGCCAGTGTTCGTTTAGCCTCTCTGTTAAAGTTGTAGGAGTCTTCCCAATGTATGCCATGTTCCTGTCCTTAAAAACCCCTTCCATGCACCACCTTATGCTACATTCCTAGTCCTATTTGTGCATGTGGTATTGTTGAAGGGGTACATCTTCCATAATGGTGATCCAATCAACCTCCCAGGTTTCTCAATGATCTTAATGCTATGTCTGATGTGACTTCAGAGACTTACTAAGTGTACAGAGCTAACTAGACTTTTTCCAGAAAAGCAGTAAATTCAGAAATCTGGGACACCTTCAGTTCCAAATTTGCAGAACAACTGGTCTGGTACTGATCTAAAAATTGTATGGTGGAAGAAACAGATGATTC…	>c28149_g2_i1 ATGGTCATGTTAACCATAACGATTAACATGTGTTATTTTATCTTACGTTTTTTTGAGTTTTTTTGTCCACCAAAATCTGCAGATCATCAAGAAGACCAAACTACAGTAAAGCTCCTAAAGGTAAAAAAAGTCCAAAGTGAGATAAGACCAGATGTAGAAAACCAAACTGAGATAAGACACTCGAAAGATCAAATTGATATAAGACAGGAACAAAACCAACAAAGCCATCAAACTGAAGAGGACAAATCTAAGATAAAATATGTAGAATGTGTAACTGAGCTTAGATGCCAAGACCAAAGTAAGGAATATCACCAAGGACAAGAATTTGTGACTGACTACCAAGAAAAAGATGAAACTAAGAAATGCCAGCATGAAGAACACCAGT…	Opioid growth factor receptor-like protein 1 X2	OGFR X2	MVMLTITINMCYFILRFFEFFCPPKSADHQEDQTTVKLLKVKKVQSEIRPDVENQTEIRHSKDQIDIRQEQNQQSHQTEEDKSKIKYVECVTELRCQDQSKEYHQGQEFVTDYQEKDETKKCQHEEHQFETDYQKYESEKDSQEDQTKIYSQEDATKGYHEGEYQTETVLQEGQTMVHPQNHATKIFHQENQIKTYPQKQESKTNYQEKPKTEKLAKRKKKKKCSQVHQTETYNQEAQTKTGSKQELSKFVEQNSKPESYDNSWVDPHPNLAFYKNIRKSEPDGDYIEDILKNWFGDYKKLERHHGYIQWLFPNRAAGLNGQAFCLNDYEIQEISRNEVLRDRVKRSFHLMLDFYGMSMNDDCQFALSHSYRDRIKNLKERHHNFLRITRILIALGEFG…	Opioid growth factor receptor (IPR039574)	None predicted	signaling receptor activity (GO:0038023) opioid growth factor receptor activity (GO:0140625)	membrane (GO:0016020)	cl04658: Opioid growth factor receptor (OGFr) conserved region	RV1873; STRUCTURAL GENOMICS, UNKNOWN FUNCTION, MYCOBACTERIUM TUBERCULOSIS, HYPOTHETICAL PROTEIN, RIGHT-HANDED SUPERHELIX	opioid growth factor receptor-like protein 1 [Octopus sinensis]; PREDICTED: opioid growth factor receptor-like protein 1 [Octopus bimaculoides]; hypothetical protein OCBIM_22008910mg [Octopus bimaculoides]; opioid growth factor receptor-like protein 1 [Octopus sinensis]; Opioid growth factor receptor-like protein 1,Opioid growth factor receptor [Sepia pharaonis]	PV164570
>c28149_g2_i3 ATGATGATGATGATACTCTCGCCAGTGTTCGTTTAGCCTCTCTGTTAAAGTTGTAGGAGTCTTCCCAATGTATGCCATGTTCCTGTCCTTAAAAACCCCTTCCATGCACCACCTTATGCTACATTCCTAGTCCTATTTGTGCATGTGGTATTGTTGAAGGGGTACATCTTCCATAATGGTGATCCAATCAACCTCCCAGGTTTCTCAATGATCTTAATGCTATGTCTGATGTGACTTCAGAGACTTACTAAGTGTACAGAGCTAACTAGACTTTTTCCAGAAAAGCAGTAAATTCAGAAATCTGGGACACCTTCAGTTCCAAATTTGCAGAACAACTGGTCTGGTACTGATCTAAAAATTGTATGGTGGAAGAAACAGATGATTC…	>c28149_g2_i3 ATGCTCGCGACGTGGATAATCTTAGTGATTATATTATTCATACTAATTGTCTTTTGTTTAATTTTATGTTTCTGTAAGCATCTGAAACCAAAATCTGAACCGGAAATCTATGGAGATCATAATCCAAATCTGGACTTCTACAGTAATAGCAGAAAGTCCGAACCAAATGGTGATTATATAGAAGATATTCTAGAAAATTGGTTTGGTGATTATGAGAAGCTGGAACGTCATCATGGCTATATCCAGTGGTTGTTTCCCAATAGAGCTGCAGGTTTGAACGGACAGGCTTTCTGTCTCAATGATTATGAGATTCAGGAGATATCTAGAAATGAAGTCTTAAGAGATAGAGTGAAAAGGAGCTTTCATTTGATGCTGGATTTTTATG…	Opioid growth factor receptor-like protein 1 X3	OGFR X3	MLATWIILVIILFILIVFCLILCFCKHLKPKSEPEIYGDHNPNLDFYSNSRKSEPNGDYIEDILENWFGDYEKLERHHGYIQWLFPNRAAGLNGQAFCLNDYEIQEISRNEVLRDRVKRSFHLMLDFYGMSMNDDCQFALSHSYRDRIKNLKERHHNFLRITRILIALGEFGLKTEQRNWLDFLKHKVDSGILKEADYSLKNFWIPAVQEFELSSNSENINEF	Opioid growth factor receptor (IPR039574)	None predicted	signaling receptor activity (GO:0038023) opioid growth factor receptor activity (GO:0140625)	membrane (GO:0016020)	cl04658: Opioid growth factor receptor (OGFr) conserved region	Regulatory peptide; Transmembrane helical complex, MEMBRANE PROTEIN; NMR {N/A}	opioid growth factor receptor-like protein 1 [Octopus sinensis]; opioid growth factor receptor-like protein 1 [Octopus sinensis]; PREDICTED: opioid growth factor receptor-like protein 1 [Octopus bimaculoides]; hypothetical protein OCBIM_22008910mg [Octopus bimaculoides]; Opioid growth factor receptor-like protein 1,Opioid growth factor receptor [Sepia pharaonis]	PV164571
>c31554_g2_i2 CACACACACACACATATACATGTAATTCTGTCCTTCGCGTGTCGTTATAAATTAACATCAAGTAAATTTTGATTTTCATTTACAGAGAATACAATCAGAATATAACAATAATTATTATTGAAGTAAAACAAAAAAGAATTACTGACAAGATAATAACAAATGGTATAACTAGCGATTAAAATTTAACATCTTGTAACAATTTAAATCAACATATGTTCTTGCAAATCTGCAGGAAAATTACTGTTCAGTACAACTCGCTGGATTGAAAACAATGTAAAACCCAGCCGCTTGATTTTTCTCTTTTATGTTCGCTGGTCATGCCAGATTGTTAATTTGGTATCTTTAGTGTTAAACCCAGTGCATCTCTTGCTTGCTTTTGCCGTAA…	>c31554_g2_i2 ATGAATTTCGAAGGGAATTTAACACTTTTCAATGAAGATTCATTGGATTCGAAATCCCTGCCTCCATGGCTCCTACTCTTTGGCAATTCCACAGATAATTTTACAGATGACATAGATTTTTATCAAAATGACACCGAACGAAAAAGGCAATCTAACGAATTTCTCAGCCATATATTTCCCTTAATAATGGTTGCCTGCTACGGTTTAGTATTCGTGGCTGGCATTGCAGGTAACTGTTTAGTTATTTATGTGGTTACCATGTTCTCCAAAATGAAAACCGTTACTAATATGTACGTTGTGAATTTGGCAGTTGCTGATGTACTATTCCTCATGAGTATGCCATTTCTCATGACTACAACTATCCTGAAAACCTGGATTTTTGGAT…	Allatostatin-C Receptor X1	AstCR X1	MNFEGNLTLFNEDSLDSKSLPPWLLLFGNSTDNFTDDIDFYQNDTERKRQSNEFLSHIFPLIMVACYGLVFVAGIAGNCLVIYVVTMFSKMKTVTNMYVVNLAVADVLFLMSMPFLMTTTILKTWIFGYGMCKIYMILVSINYFTGIFTLTIMSADRYMAVCHPVQSVSIRTPKLAFILCLCIWIASVLTMMPTFLYSKTVLKSNKKGITCAILWPSDKHTEGTKAFILYCFFLSYAIPMVLISFFYIMVILRLSKLGPANKQKEKKKSNRRVTKMVLAIIGVYMMCWLPYWTLQIIIIAKASFWRPSFWGITAFHLFTFLTLANSMMNPFLYNFLSDNFRKSFSKAFKCVSKFEVSKSLTAENSMCPRNNQCTELTKFDEDECQNYEMKVTKQQNTIV…	G protein-coupled receptor, rhodopsin-like (IPR000276) Opioid receptor (IPR001418)	GO:0007186 G protein-coupled receptor signaling pathway	GO:0004930 G protein-coupled receptor activity GO:0004985 opioid receptor activity	GO:0016021 integral component of membrane	cl28897: seven-transmembrane G protein-coupled receptor superfamily	Proteinase-activated receptor 1, Lysozyme; High resolution structure, protease-activated receptor 1, inactive conformati	somatostatin receptor type 2-like [Octopus sinensis]; PREDICTED: somatostatin receptor type 2-like [Octopus bimaculoides]; somatostatin receptor type 2-like [Gigantopelta aegis]; ASTC-R [Sepia pharaonis]	PV164563
>c22802_g3_i1 GTTAGTGTGTGTGTGTGTCTGTGTCTTTTAGTATTTGTTGATTATATGCAATATGCAATATGCGTGTCCATTTCGCTGCTTCTGTATTATTTGATAAGTTAGGATTGTATTCTTCATGAGTGAAGTTATCATTCATCGCTTAAATAATACAATATATAGGATATAATTTGGGTTCCTTTACATCCCTTACTGATATACTATTAATTCTTGGAGAAAACGCATTTATTTCTCTGATATTATAACATGAAGTAAAGCGATCGCCAGATGGTCTCAGAAATATTCTCCTTTCAATATATATGTAACATCACATTAATATTCCGTCCAACATCATTCCAACTCCGTAACAACTGCTTCTGGTCCGTCGGCATCAATGTCCTCTGTTTGG…	>c22802_g3_i1 ATGGAACCGTTATTTAATGAGACTGTTCACGTCACTGAACAAAGCCTGTTCGGTGAGAATTTCAACGACACATACGCTGACATGAACAATTCTCTTTCAAACGCCACAGAACACAGTATTAGAAGAGTATTCATGGAAATTGTTAATATAACCGTAATGATCAGTAACTCCCTGATCTGTATTACAGGACTGTTTGGCAATTGTTTGGTAATATACGTTGTTACGATGTTCTCGAAAATGAAAACTGTTACCAATACCTATATCTTGAATCTTGCAATTGCTGACGTTCTCTTCCTTGTCAGTATTCCTTTACTCATTGTTACAATTAAGAATGGATTTTGGATGTTTGGATTCTTTATGTGTAAATTCTATTATCTTTTAGTAT…	Allatostatin-C Receptor X2	AstCR X2	MEPLFNETVHVTEQSLFGENFNDTYADMNNSLSNATEHSIRRVFMEIVNITVMISNSLICITGLFGNCLVIYVVTMFSKMKTVTNTYILNLAIADVLFLVSIPLLIVTIKNGFWMFGFFMCKFYYLLVSINSFTGVFTLTVMSADRYFAVCHPIKSMSLRTPKVAFIITVCIWLISILIMLPALMYSTTVRNSKNKDSCMMVMPDHLGISPDKIFIWYNFIFSYAVPVPLISVFYISVVHKLRTTGPAKKSSEKKKSQKRVTRLVLTVIGVYIICWLPYWAFQLDIVVFTPPLTEGRILMFQTFNILTYANSMLNPLLYNFLSDNFRKSFTKAFKCTSRFEVNRSLRAENSIYPKGREAYSQTTVIEKQELQTINHCATENKVQEDFVNGETQTEDIDA…	G protein-coupled receptor, rhodopsin-like (IPR000276) Opioid receptor (IPR001418)	GO:0007186 G protein-coupled receptor signaling pathway	GO:0004930 G protein-coupled receptor activity GO:0004985 opioid receptor activity	GO:0016021 integral component of membrane	cl28897: seven-transmembrane G protein-coupled receptor superfamily	Muscarinic acetylcholine receptor M2, Vasopressin V2 receptor chimera; Arrestin, GPCR, complex, signaling, SIGNALING PRO	somatostatin receptor type 2-like [Octopus sinensis]; PREDICTED: somatostatin receptor type 2-like [Octopus bimaculoides]; ASTC-R [Sepia pharaonis]; PREDICTED: somatostatin receptor type 2-like [Biomphalaria glabrata]	PV164564
	>c32308_g15_i1 ATGAATAGCAGCAACAGTAACACCGCTTATCCGGATGCATATTTCCCCAATGACTCGTTTAATGAAACCGAAAGTCATATGGGGAGACCTAACCTGATTATGTGGCAGCCCTGGGTTCAGTCCTTATGTATTCTGCTGTATAGCTTAATATTTTTGCTTGGATTATCCGGAAATTCTCTCGTTGTCTACGTGGTTTTGAGAAACCGAGCAATGCAAACGATTACAAATATTTTCATAACGAACCTTGCTATATCCGACATCCTCATGTGCTTACTAGCTGTGCCCTTCACGCCTATAGGATATTACATGACGTCGTGGGTTTTCGGAGAGACAATGTGTCACTTGGTCCCTATGACATTAGGACTGAGCGTTTATGTTTCGACT…	Neuropeptide F receptor	NPY2R	MNSSNSNTAYPDAYFPNDSFNETESHMGRPNLIMWQPWVQSLCILLYSLIFLLGLSGNSLVVYVVLRNRAMQTITNIFITNLAISDILMCLLAVPFTPIGYYMTSWVFGETMCHLVPMTLGLSVYVSTLTSTAIAIDRYFVIVYPFRPRMKKVTCLLLLIAIWIISISISLPLGIYQQVDTKENGTIYTCEENWPRKQSRQFFTLTSLVLQYIVPCCIIAYCYTKVSNVLKMRTKMKISMGSKSREKDELEIRRKRRTNNMLIAMVSIFVCCWLPLNIWHLATEYQEFLEKWEYYILIFFIAHIIAMSSTMYNPFLYAWMNDNFRKEFKTVAPCLFPSSPEPTSNGNFTQYTSIVESHPPSHYNPQSNRKNENENENEGPANAYFDSNTEKVHLNIEED…	G protein-coupled receptor, rhodopsin-like (IPR000276) Neuropeptide Y receptor family (IPR000611)	GO:0007186 G protein-coupled receptor signaling pathway	GO:0004930 G protein-coupled receptor activity GO:0004983 neuropeptide Y receptor activity	GO:0016021 integral component of membrane	cd15203: neuropeptide Y receptors and related proteins	Neuropeptide Y receptor type 1,T4 Lysozyme,Neuropeptide Y receptor type 1; G Protein-Coupled Receptor Neuropeptide Y Y1	neuropeptide Y receptor type 2-like [Octopus sinensis]; PREDICTED: neuropeptide Y receptor type 2-like [Octopus bimaculoides]; neuropeptide Y receptor [Sepiella japonica]; neuropeptide Y receptor [Haliotis gigantea]	MN081830
	>c30821_g14_i3 ATGTATGAGCCATGCAACCCAGGATCAGAAAATTCAACGGCAGCGGACCACGGTGTGGTATGGGATGACAATATGTATTTCGTGATGGTCATCCTCATAATATTCTCCATCAGTGGTACCATCGGCAATGCACTCGTACTCTACGTTTTTTCCAACACAAAACAGAAGCTGACCTCGACAATCTTTATTTTAGCTTTGGCTGGAATGGATTTCATCACGTGTCTTTTAACAATACCATCAACAGTGGCTATAGAATACGTGTTGTATTACGTGCAGAACGATGCTGTTTGCAAAATGTATCACTTTTTACAAACGACGACGGTGCCATTTTCTGCGTTAGTAATGGTGGCCATTGCATCTGACCGATATCTTTGCATATGTCAT…	Neuropeptide FF receptor 1	NPFFR2	MYEPCNPGSENSTAADHGVVWDDNMYFVMVILIIFSISGTIGNALVLYVFSNTKQKLTSTIFILALAGMDFITCLLTIPSTVAIEYVLYYVQNDAVCKMYHFLQTTTVPFSALVMVAIASDRYLCICHPFVRAMTTRRAQILVALLGAVAVTLGIIGSLAYSVYKFKDIDVIIENGTHLMNSTPVTGIFSNYTYETDTYAAYVDGAGASSASLENNNANRTICYTGMCDISFLILPRKVFTVYQTIYSSLFLISLVIVAFLYALIYRSVLSRRKQRLKIVTNKCCLFWSDDSQPSAEETEITTVNTDSNDKPIKHGVKAEKDAILKHGTRAKLEKVRIANLKTAAMLFVVTLVFVLAFLPSWLMAHRYIQMNIIVFYMYFSYNIANPVVYAFMNRNFKN…	G protein-coupled receptor, rhodopsin-like (IPR000276)	GO:0007186 G protein-coupled receptor signaling pathway	GO:0004930 G protein-coupled receptor activity	GO:0016021 integral component of membrane	cd00637: rhodopsin receptor-like class A family of the seven-transmembrane G protein-coupled receptor .	Muscarinic acetylcholine receptor M2, Vasopressin V2 receptor chimera; Arrestin, GPCR, complex, signaling, SIGNALING PRO; P2Y purinoceptor 12, Soluble cytochrome b562; purinergic receptor P2Y12, agonist-bound, G-protein coupled receptor (GPCR	neuropeptide FF receptor 2-like [Octopus sinensis]; PREDICTED: neuropeptide FF receptor 2-like [Octopus bimaculoides]; orexin receptor type 1-like [Pecten maximus]; orexin receptor type 1-like [Mizuhopecten yessoensis]	MN081831
QRFPR	>c29263_g1_i1 ATGATATTTTTAAACGTTAGTACAACCACCTCTTCGGTGTTGCCAACCTTAAGCACGGAACCCCTGGAAATAGAGGATAAGAGCAATGATAGTGAGGATTACATCTACATTTACGACTATAATACTTCTGTTAACCATTTACCACTCAAGGAGTTGATTCCTGTCTCTCTTATATACGGACTGGTCTACGTGTTCGGTCTGTTTGGCAATTTCCTGGTTATATTTACCATTCTGAAATACCGTCACATGAGGAACATTACAAATGTCTTTCTGCTCAGCCTGTCGTCTGCCGATCTACTGGTTATCTTAATCTGTGTACCAGTTAAGTGTGCAATGTTTTTTACGTTTACCTGGAAACTCGGTGAATTTATTTGCAAACTGGCAT…	Pyroglutamylated RFamide peptide receptor-like	QRFP	MIFLNVSTTTSSVLPTLSTEPLEIEDKSNDSEDYIYIYDYNTSVNHLPLKELIPVSLIYGLVYVFGLFGNFLVIFTILKYRHMRNITNVFLLSLSSADLLVILICVPVKCAMFFTFTWKLGEFICKLAYYMQNVSMICSVLTLTALCLERYMAILHPLQSKYLCTISHARIVITIVWFLSFVLAIPILKGRKHIEVGITRKGFWCVKEWDKPIYSILYELYMLVLMFILPVGVMVVAYASIGYELWKVANLRASMRAGSENQQLTEVSSQRSVAPIVRKPNTMYKEQKKTTAEDDNTTKQVVQMLVTVVLLFAICWGPILIQNVLTAFDVIDSLHIGWLKPMRQAFFVMSYLNSCVNPVVYAFMSKNFREMFKLAICSCIRGSKYVRHYKYNRAVSFDT…	G protein-coupled receptor, rhodopsin-like (IPR000276) Neuropeptide Y receptor family (IPR000611)	GO:0007186 G protein-coupled receptor signaling pathway	GO:0004930 G protein-coupled receptor activity GO:0004983 neuropeptide Y receptor activity	GO:0016021 integral component of membrane	cd15001: GPRnna14-like and related proteins domain	Muscarinic acetylcholine receptor M2, Vasopressin V2 receptor chimera; Arrestin, GPCR, complex, signaling, SIGNALING PRO	PREDICTED: pyroglutamylated RFamide peptide receptor-like [Octopus bimaculoides]; pyroglutamylated RF-amide peptide receptor-like [Octopus sinensis]; hypothetical protein OCBIM_22038375mg [Octopus bimaculoides]; hypothetical protein LOTGIDRAFT_171228 [Lottia gigantea]	MN081854
>c37043_g1_i1 CGTTCAAACCGAAAAGATCCAATTATACTATACGCTGAGTATTTTAGATTTGAAAATGTA ACCTATTACAATATTGCTCTTGATATAAAGGGAACGATATCTCAGCTTTTAATGACTATC TTTTTAAATAATTACCATAACAATTTCGGTTATACTGTAGATTCGTCTACAGTCATATTT CTCTTTTTACTTAGTGGATATTCGTTCGGTTGTTGCCAACCGGTATGCTGTGTAACTACA GAATTGACTCTGTGCTGAACATCCTTGCACCGACGACAACAAAATGTTTGTAAGAATGCA GACTTATATTTCTCTGACATTATATTATACAGGATTGGGTTGATAGCCGAATGGGAAAAA TACAGGATCCCCGATATAT…	>c37043_g1_i1 ATGAGAAAGAAAATATTTGCGACAAAAAAACCCCACCTATTCAAGACCTTTTACTCTTTGATACAGAGTTCGAAGAAAATGGTACAAAACGTAATTATTGATAGCTATTACGAATTCCAGTCAGAAAACATGACAATTGAAGACGTTACCTCTTTCATAACAGAACCACCGAACAGTACGAGAACTTGGAATAGTTCAGCACTAGAAAGACTTCTCGAAATAAATATGGGACCTCGACAAATCAGTTCACCTTGGAGTCTTACCACACTCTACGCCATCATATTCCTGTTGGGATTATTTGGGAACCTTTGTACATGTATTGTAATAATCCGCTACCGTCATATGCATTCAACAACCAATTTCTACCTCTTCTCTTTGGCAGTTT…	Neuropeptides capa receptor	CapaR	MRKKIFATKKPHLFKTFYSLIQSSKKMVQNVIIDSYYEFQSENMTIEDVTSFITEPPNSTRTWNSSALERLLEINMGPRQISSPWSLTTLYAIIFLLGLFGNLCTCIVIIRYRHMHSTTNFYLFSLAVSDILILVVGLPSEIYGIWSAYPWPFGLIYCFFKSMMSEVTSYASVLTITAFTVERYMAICHPLWAYTVSTLSRTLKVILGIWITSILIALPYPLYTRLSYLVSNPETGEPLTDSLQCTIPKEFLDGMTIMFKISTFLFFVTPLFVLIILYTLIVITVNRATVQRPSHNQRRLTSISTISSSGRSNLANSRRSKAISNTRGSVLKLLVAVVVAFFFCWAPFHIQRLLTLYVSNWTPPLLQIHLHLFYISGILYFSHSAINPILYNIMSEKYK…	G protein-coupled receptor, rhodopsin-like (IPR000276) Neuromedin U receptor (IPR005390)	GO:0007186 G protein-coupled receptor signaling pathway	GO:0004930 G protein-coupled receptor activity GO:0001607 neuromedin U receptor activity	GO:0016021 integral component of membrane	cl28897: seven-transmembrane G protein-coupled receptor superfamily	Orexin receptor type 2,GlgA glycogen synthase,Orexin receptor type 2; G PROTEIN-COUPLED RECEPTOR, OREXIN NEUROTRANSMITTER; Neuropeptide Y receptor type 1,T4 Lysozyme,Neuropeptide Y receptor type 1; G Protein-Coupled Receptor Neuropeptide Y Y1	pyrokinin-1 receptor-like isoform X1 [Octopus sinensis]; PREDICTED: neuropeptides capa receptor-like [Octopus bimaculoides]; neuromedin-U receptor 2-like isoform X2 [Octopus sinensis]; neuropeptides capa receptor-like isoform X3 [Octopus sinensis]	PV164483
>c33262_g2_i1 GAGAGAGAGAGAGAGAGAAAAAAATTCAACAAAACAACTAAAACAAACAACAAAAACAGC AAAAAATAACAATGGGGTTGATCAACAAGACATCTTTGAATCTGAGTTCGAATTTCACTT ATGATTCAGGAGAAGGCGATTTTTATGATGATTTTGACCCGTCTCATAGAGAAATCACTC CCAAACAAATTGTGGTGCCAATTTTATTTGGTTTTGTTTTTGTTGTTGGTATTGTTGGAA ATGGTACTCTTATCTACACAGTGCTTCGGAACCGTAAGATGAGAGTAGTCCCAAATATTT ACATCGTCAGCCTTTCGTGTGGGGATCTGCTTCTTATCCTTATTTCTGTTCCATTCAATT CTTTGGTTTTCATTCTACC…	>c33262_g2_i1 ATGGGGTTGATCAACAAGACATCTTTGAATCTGAGTTCGAATTTCACTTATGATTCAGGAGAAGGCGATTTTTATGATGATTTTGACCCGTCTCATAGAGAAATCACTCCCAAACAAATTGTGGTGCCAATTTTATTTGGTTTTGTTTTTGTTGTTGGTATTGTTGGAAATGGTACTCTTATCTACACAGTGCTTCGGAACCGTAAGATGAGAGTAGTCCCAAATATTTACATCGTCAGCCTTTCGTGTGGGGATCTGCTTCTTATCCTTATTTCTGTTCCATTCAATTCTTTGGTTTTCATTCTACCTGAATGGCCGTTTGGCGAAGTGATGTGTAAGATCAACGAGTATCTGCAAACCGTTTCATTAGGAGTATCCGTGTTTA…	Neuropeptide CCHamide-1 receptor	CCHa1R	MGLINKTSLNLSSNFTYDSGEGDFYDDFDPSHREITPKQIVVPILFGFVFVVGIVGNGTLIYTVLRNRKMRVVPNIYIVSLSCGDLLLILISVPFNSLVFILPEWPFGEVMCKINEYLQTVSLGVSVFTLTALSADRYIAIVDPMAKHKSRLIVRAVTTAGCLWVVALLLAIPDLSSSTVIEGSHNVTLYSARICILYPTVDVNGHLPMWYPRMMIMLKFFVFFMIPLIIIGIFYVLMARILILSAKQIPGDSNGKASYKKQIETRMKVAKAVLSFVVLFAICWLPRHIYLFWYFYFDEEFNPFWMMFKIVSFCMAFINSCVNPFALYFLSNQFRKYYNRYLFCWCTPKPYDVLNTPGSSVMYNFQSTVNSTTTYMHSQTAC	G protein-coupled receptor, rhodopsin-like (IPR000276) Bombesin receptor-like (IPR001556)	GO:0007186 G protein-coupled receptor signaling pathway	GO:0004930 G protein-coupled receptor activity; GO:0008528 G protein-coupled peptide receptor activity	GO:0016021 integral component of membrane	cl28897: seven-transmembrane G protein-coupled receptor superfamily	Muscarinic acetylcholine receptor M2, Vasopressin V2 receptor chimera; Arrestin, GPCR, complex, signaling, SIGNALING PRO	neuropeptide CCHamide-1 receptor-like [Octopus sinensis]; PREDICTED: gastrin-releasing peptide receptor-like [Octopus bimaculoides]; BRS3 [Sepia pharaonis]; PREDICTED: neuromedin-B receptor-like [Priapulus caudatus]; neuropeptide CCHamide-1 receptor-like [Mercenaria mercenaria]	PV164484
>c31636_g11_i1 ACATACATATATATACATATATATCTATAACTATATAAAAACAAAGCAACTAGATCACGT CAAAATTTTTAAGAGAGTAATTTTCATCAAAAGATAACGTCAAATTATATGAACTTACGT CGAAATACTGCTTGGATATATATAGCTAAGGAGCCGATATCACTTTCTCAAACCATAACC AATTTCATGCGATAACACGGCCATTGATGCATCTGAGTCATAAGATTTCCATACTACAAC GCCCAAGATGCTGAATCAATATCAAAAACACCAAGCTGAATAATTTAACAGCTTTCAGAA AACTAACATAAAATGAAAATGATAAATTGATGGATTTTGAATAAGAGAGAATACACAATG AATTGGTATGAGTCAACA…	>c31636_g11_i1 ATGAATTGGTATGAGTCAACAGCGCCTAATCTATTCGTGAACAGCAGTGAGGAGACAGTATGGATGATTATGTATCACAACGACAGCAGCGGAAACTCGTTTGGCAATACGACGAATATAGAAAATAATTTTGCAGAAAGATTACTAAAGATAATTGTTCCAATTGTGTTCGGAGTAATCGTCACAGTTGGTTTCATCGGTAACCTTTTGGTTATCATCGTCATTATTTCAAACAAAAGAATGGTGAATACCACAAATATCCTCATATTTAGTCTAGCCTTGGCTGATTTATGTTTTATCGTCTTTTGTGTGCCATTTACAGCAGCTAAATATGTAATACCTCGGTGGCCGTTTGGCAGAGTTTGGTGTAAAATAATGCAGTAT…	Allatostatin-A receptor	AstAR	MNWYESTAPNLFVNSSEETVWMIMYHNDSSGNSFGNTTNIENNFAERLLKIIVPIVFGVIVTVGFIGNLLVIIVIISNKRMVNTTNILIFSLALADLCFIVFCVPFTAAKYVIPRWPFGRVWCKIMQYLTYVCAYASVYTLVLMSFDRYLAVVHPIRSMTIRTEKNCLIMVIIVWVIILAANAPLLIQFDLLVYVYHGEQRQSCVNTAASEDPMLNIIFYVAFFVAGYVIPLTLVCILYGFMLRRLLFGITPRNQSAESIRSKKRVTRMIVIVVILFAICWLPIQIIFMLHSAGVYAANATNFWIHLIANCFAYANSCMNPILYAFLSDNFRKSFRKLLCCSSPALSTYDYERTQIRGSMSTRKSEAV	G protein-coupled receptor, rhodopsin-like (IPR000276); Galanin receptor family (IPR000405)	GO:0007186 G protein-coupled receptor signaling pathway	GO:0004930 G protein-coupled receptor activity; GO:0004983 neuropeptide Y receptor activity	GO:0016021 integral component of membrane	cd15096: allatostatin-A receptor in insects,	Neuropeptide Y receptor type 1,T4 Lysozyme,Neuropeptide Y receptor type 1; G Protein-Coupled Receptor Neuropeptide Y Y1	Allatostatin-A receptor [Octopus sinensis]; PREDICTED: allatostatin-A receptor-like [Octopus bimaculoides]; allatostatin-A receptor-like [Gigantopelta aegis]; LOW QUALITY PROTEIN: allatostatin-A receptor-like [Mercenaria mercenaria]	PV164468
	>c26559_g1_i1+c26559_g2_i1 ATGTGGAAAATCACAAATATTTCCCTCGTGACTTTACTTTTGCTACACACTGTATTCACAGAAAACAGTCCGGACAAAAAGCAGCTGGATCAGTTATCCGGTAAGCTGAATAGAGAGTTATCACTGGATCATTTAGCAAATCAATTAAGCGAGAATATTGAACCCCTGTCAAATCGTTTAATTGGAAAGCGTTTTCTGGATCCACTGGCCAGTGGTCTTATTGGTAAAAGATATCTTGATCCATTGGCCAGTGGACTTCTTGGAAAAAGAAATTCAGATGTTAACACTAGTAAAAATCATGCAGGAAACAGACAAAAAGATGGAATCTTGAGTCAAACAGGGAAACAACATTTTGACCTCTTAGATAGAGAA…	Buccalin	AstA	MWKITNISLVTLLLLHTVFTENSPDKKQLDQLSGKLNRELSLDHLANQLSENIEPLSNRLIGKRFLDPLASGLIGKRYLDPLASGLLGKRNSDVNTSKNHAGNRQKDGILSQTGKQHFDLLDRELIGKRYLDPLASGLIGKRYLDPLASGLIGKRYLDPLASGLIGKRYLDPLASDLIGKRDVNPNSSKENSANSRSNVILDPTTNGSAMNKRYLDPLASGIIGKRQNEKSE	None predicted	None predicted	None predicted	None predicted	None identified	Uncharacterized lipoprotein YifL; Lipopolysaccharide, Lipoprotein, LptDE, MEMBRANE PROTEIN; HET: PCJ; 2.98A {Pseudomonas	buccalin-like [Octopus sinensis] Hypothetical predicted protein [Octopus vulgaris] buccalin [Octopus bimaculoides] uncharacterized protein LOC135479324 [Liolophura japonica] hypothetical protein KUTeg_011530 [Tegillarca granosa]	PV206714
>c36143_g3_i8 GTTTTTTTTTGGGGGGGGGGCAATATGTAATGGGCAAAAGATATTTTAATTCGTCCACAA GCTGCATGGCAATAAATTTAGGTCCATATGTGAAGAAATATTGATTTTAAAGTTCTACAT TGCAAATATGAACAAGGCATTGTAAGGCACATATGTCAACCATTTTAAACAAGCAAAAGG AAGTCAATATTATTTTTTATAAAAAAAGACCGAAGCCCCACAGCAGAAAATATATTTCAC AACACCAATTCAGTTTCCCTCAAAAGTTGAGATCTTGTAATATCCGTCATCAGAGATATA TAAGGACTGATGGGCTATTGTGGCTACACACTAGTTGGTTTTCTTCTTTAGTTCATTATC CAGTTCTTTCATGAGGCGT…	>c36143_g3_i8 ATGGGAGACGCACTTCAGAAATACTATGATCTCTATATACCCGAAGAGGTGCAGACTTATCTAGAACCAAGCATTTATGCAATCCTATTTGTGTCAGGTTCTGCTATTCTGTTCACTATATTCAACAGAGTACGCATGCACCTAAAGGTCAAAAGAGCTATGAGAGATGCCCGCTCTAAACGTGCAGAACAGCTGAAATGTCTAAAACAAAGGCTACAGAATTCAGGTCTGACTTTAGAGATGAGGAACAAAATTCTATCACTGGATATTGTCAATCTGCAGAAGTTTCTCAAAGATCGCTCATTAAAAGCCATTGATGTCCTTCGTGCTTATCAGTTCAAGGCACTTGAAGCTCAAGAGAAAATCAACTGCATTGTTGCTATAA…	Fatty acid amide hydrolase 1 X1	FAAH1 X1	MGDALQKYYDLYIPEEVQTYLEPSIYAILFVSGSAILFTIFNRVRMHLKVKRAMRDARSKRAEQLKCLKQRLQNSGLTLEMRNKILSLDIVNLQKFLKDRSLKAIDVLRAYQFKALEAQEKINCIVAIIPDAEELALKCDAQPSVTKPLHGIPISLKETIFHKGLRMTWGLGSSLLYPPATEDSNLVKCLKELGAIPFVTTNVPQAMLTIACDNNIYGQTLNPHKADRCPGGSSGGEAALIGFGGSILGIGTDLGGSIRAPAHFCGVFGFKTTVNRFGTGSTCNAFKDQILIENSIGPMSQTADGLVITAKALFSPEVFEMDHKIIPVEFQNHLFEDTRKLRIGYYVTDNVVHATPACQRAVLLAKKALEARGHTVVEFTPPRILDALCITMHILWSDG…	Amidase signature (AS) homologous superfamily (IPR036928)	None predicted	None predicted	None predicted	cl18951: Amidase superfamily	Fatty-acid amide hydrolase 1; protein-inhibitor complex, FAAH, oxazole, oxadiazole, endocannabinoid degradation, membrane	fatty acid amide hydrolase 1 isoform X2; fatty acid amide hydrolase 1 isoform X1 [Octopus sinensis]; fatty acid amide hydrolase 1 isoform X3; hypothetical protein OCBIM_22039552mg [Octopus bimaculoides]; PREDICTED: fatty acid amide hydrolase 1-like [Octopus bimaculoides]; vitamin D3 hydroxylase-associated protein-like isoform X1 [Octopus sinensis]; fatty acid amide hydrolase 1-like isoform X2 [Oc…	PV164479
>c36143_g3_i2 AGGCTGTGATTGGTTGGGTTGCATGTTGGCATGTGATAGAGTAAGGGACAAATTGCGCCA ATACCAACCAATCAGAGTAGTGGACACAACAGGGTCCAAAAGGGCGGCTGAAGACTAGCT GTTATCTATTACATCCGTACTTATGTATATATAACAGAGAGAGTGTCCGCTACAACTGTA TCATATATTTGTGTCGTGTGATGTGTTTTAATGTCAGGTGTTGATTGTGTAGAATATGTA GCAGTGTAGATTGTGTTATATTATTGGGAGATACATGAGTAGAATATGAGATGAATGGGG TGTAGGTGGTAGATGGGCTATAATACTGATATTATAATAATCAGTATTGTATTACTAAGG ATCGTTTTTTTTGATTTTC…	>c36143_g3_i2 ATGACACAGACTAGTGATGGTTTAATTGTTGCAGCAAAAGCATTATTCTCTCAGGAAGTTTTTGAAATGGATCCCCAAATATCACCAATAAAATTCCAGGATCATCTGTTTGAAAGCAAGAAAAACCTGCGGATTGGATATTATGTAACTGATAATGTAGCTAATACTACCCCAGCCTGCCAGAGAGCAGTTCTTGTGGCAAAGAAAGCATTGGAGGCTAAGGGACATACAATGATTGAATTTACTCCACCCAGAATTTTGGATGCTTTGTGTTTGGCAGTGAAAATATTGTGGTTGGATGGCCGAGTAAAGACCAGATATATAAAACATGAAAAACCAAGTAAGGAAATGTTATGGGAAAGGATGTTTGAAGGATTTAACAGAA…	Fatty acid amide hydrolase 1 X2	FAAH1 X2	MTQTSDGLIVAAKALFSQEVFEMDPQISPIKFQDHLFESKKNLRIGYYVTDNVANTTPACQRAVLVAKKALEAKGHTMIEFTPPRILDALCLAVKILWLDGRVKTRYIKHEKPSKEMLWERMFEGFNRIISALIYPFDKTSSRFLSVMDGMTKHDDIYNLVNKKQDYDKEFADAMQKQKLDALICPVFGSPSLLINCPGFGRFPTYTLLYNLLNYPGVSMPITKVTEEDVKNTYSVKTLTEYFVKKSIPGSVGLPVNVQVVVPTYKDELALHIMKELDSELKKKSN	Amidase signature (AS) homologous superfamily (IPR036928)	None predicted	None predicted	None predicted	cl18951: Amidase superfamily	Fatty-acid amide hydrolase 1; protein-inhibitor complex, FAAH, oxazole, oxadiazole, endocannabinoid degradation, membrane	vitamin D3 hydroxylase-associated protein-like isoform X1 [Octopus sinensis]; fatty acid amide hydrolase 1-like isoform X2 [Octopus sinensis]; fatty-acid amide hydrolase 1-like isoform X3 [Octopus sinensis]; PREDICTED: fatty acid amide hydrolase 1-like [Octopus bimaculoides]; fatty-acid amide hydrolase 1-like isoform X4 [Octopus sinensis];	PV164480
>c33457_g14_i2 ACTTTTGTTATTTTCTTCGCCTCATCCAAAACAGACGCGAACCCGGCATCGAATACTTCA TTAGCCATGGAATTCTCTAGGTTACTAATATTTGTGCTTGTCAAGCTGTATCGGTGGACA TTGCTTCCTATTTTTAACATAATTTTTAATGTGCTGAATTCTGCGCCTCCTGTTTCTGTG CCACCAGTTACTAATCCATTGCTCCTCAAAAGTGCCACTGAATTAAGTAAGATGATTCGT AACAAAGAAATAAAGTGCACTGAAGTTTTAGAAGCTTTTATTGAAAGATCAAAATTAGTG AATCCTACAATAAATTCAATTTGCTCTAATTGCTATGAAGTGGCCCGTCAACAAGCACTT GAAGTAAACGAAATATTA…	>c33457_g14_i2 ATGGAATTCTCTAGGTTACTAATATTTGTGCTTGTCAAGCTGTATCGGTGGACATTGCTTCCTATTTTTAACATAATTTTTAATGTGCTGAATTCTGCGCCTCCTGTTTCTGTGCCACCAGTTACTAATCCATTGCTCCTCAAAAGTGCCACTGAATTAAGTAAGATGATTCGTAACAAAGAAATAAAGTGCACTGAAGTTTTAGAAGCTTTTATTGAAAGATCAAAATTAGTGAATCCTACAATAAATTCAATTTGCTCTAATTGCTATGAAGTGGCCCGTCAACAAGCACTTGAAGTAAACGAAATATTAGAACAAGATGACATTCCAGATGAATATTCAGAAAAAAATGCACCCTTTCTTGGAGTACCTCTTTCTGTTAAG…	Fatty-acid amide hydrolase 2	FAAH2	MEFSRLLIFVLVKLYRWTLLPIFNIIFNVLNSAPPVSVPPVTNPLLLKSATELSKMIRNKEIKCTEVLEAFIERSKLVNPTINSICSNCYEVARQQALEVNEILEQDDIPDEYSEKNAPFLGVPLSVKEAFALTGMPNTSGLVVRKNTIATKDAEVIANLRKSGVIPYVVTNISELCMWYESANNIYGRSCNPYDNRRIAGGSSGGEGCLIGSGASIIGVGSDIGGSIRMPSFFNGIFGHKPSTGIVSNDGQFPNASGQQKELLCVGPMCRYAEDLKPMLRIMAGENAKKLKLDEPVDLEKLKIYYMDNDEGGLFSSSVQPEMKKAVHKVANYFKTKYGTDVEPVRMSQMKYSFEIWCAKLSAKSEDHDPQSTFCYFMTDGQYSINPVTEFLKWVVYQS…	Amidase signature (AS) homologous superfamily (IPR036928)	None predicted	None predicted	None predicted	cl18951: Amidase superfamily; COG0154: Asp-tRNAAsn/Glu-tRNAGln amidotransferase A subunit or related amidas	Glutamyl-tRNA(Gln) amidotransferase subunit A; MULTI PROTEIN COMPLEX, LIGASE, Protein biosynthesis; HET: ASN, ADP; 2.3A	fatty-acid amide hydrolase 2 isoform X1 [Octopus sinensis]; fatty-acid amide hydrolase 2 isoform X2 [Octopus sinensis]; PREDICTED: fatty-acid amide hydrolase 2-like isoform X1 [Octopus bimaculoides]; PREDICTED: fatty-acid amide hydrolase 2-like isoform X2 [Octopus bimaculoides]; fatty-acid amide hydrolase 2 [Chelonia mydas]	PV164481
>c33457_g14_i1 ACTTTTGTTATTTTCTTCGCCTCATCCAAAACAGACGCGAACCCGGCATCGAATACTTCA TTAGATGAAGAATCAGTCATAAGACTTCTACATGAGCCAATGTGAGGTGTCAGCAGTTGC TCGACTTGCCAGAAATAGCAATCAAAAGTGCTTCAAATCTCACTCAATTTGTTTAAATAA AGAGACACACATAGAAGAGTATATCCCAGAATATAATACAGCGTCTGAATAAAATGTGAT GCTTTTGGCCGGAATGCATTTGGTAATAAGCCTTCTGGATCTGGGCTAATCAGGGGTTAA ACACAACAGCCTCCATCCACAATATCTACTTACCCCCAACTTCTCTACCTGATATATATG GTTAAGCCATGGAATTCT…	>c33457_g14_i1 ATGGAATTCTCTAGGTTACTAATATTTGTGCTTGTCAAGCTGTATCGGTGGACATTGCTTCCTATTTTTAACATAATTTTTAATGTGCTGAATTCTGCGCCTCCTGTTTCTGTGCCACCAGTTACTAATCCATTGCTCCTCAAAAGTGCCACTGAATTAAGTAAGATGATTCGTAACAAAGAAATAAAGTGCACTGAAGTTTTAGAAGCTTTTATTGAAAGATCAAAATTAGTGAATCCTACAATAAATTCAATTTGCTCTAATTGCTATGAAGTGGCCCGTCAACAAGCACTTGAAGTAAACGAAATATTAGAACAAGATGACATTCCAGATGAATATTCAGAAAAAAATGCACCCTTTCTTGGAGTACCTCTTTCTGTTAAG…	Fatty-acid amide hydrolase 2	FAAH2	MEFSRLLIFVLVKLYRWTLLPIFNIIFNVLNSAPPVSVPPVTNPLLLKSATELSKMIRNKEIKCTEVLEAFIERSKLVNPTINSICSNCYEVARQQALEVNEILEQDDIPDEYSEKNAPFLGVPLSVKEAFALTGMPNTSGLVVRKNTIATKDAEVIANLRKSGVIPYVVTNISELCMWYESANNIYGRSCNPYDNRRIAGGSSGGEGCLIGSGASIIGVGSDIGGSIRMPSFFNGIFGHKPSTGIVSNDGQFPNASGQQKELLCVGPMCRYAEDLKPMLRIMAGENAKKLKLDEPVDLEKLKIYYMDNDEGGLFSSSVQPEMKKAVHKVANYFKTKYGTDVEPVRMSQMKYSFEIWCAKLSAKSEDHDPQSTFCYFMTDGQYSINPVTEFLKWVVYQS…	Amidase signature (AS) homologous superfamily (IPR036928)	None predicted	None predicted	None predicted	cl18951: Amidase superfamily; COG0154: Asp-tRNAAsn/Glu-tRNAGln amidotransferase A subunit or related amidas	Glutamyl-tRNA(Gln) amidotransferase subunit A; MULTI PROTEIN COMPLEX, LIGASE, Protein biosynthesis; HET: ASN, ADP; 2.3A	fatty-acid amide hydrolase 2 isoform X1 [Octopus sinensis]; fatty-acid amide hydrolase 2 isoform X2 [Octopus sinensis]; PREDICTED: fatty-acid amide hydrolase 2-like isoform X1 [Octopus bimaculoides]; PREDICTED: fatty-acid amide hydrolase 2-like isoform X2 [Octopus bimaculoides]; fatty-acid amide hydrolase 2 [Chelonia mydas];	PV164482
>c32097_g6_i2 GAGAGAGAGAGAGAGAAAGAGTAAGAGTGAGAGAAGGCTAGTAGTGGTAGTGGAGGTGGT GGTAGTTTGATAGTTAAAGTGTCAGAAGGAGTGAGCGTGATGAGGCAGCGCGGAAGAACA AAGAAATAGTCATCGGAAGAACAATAAGAACAACATTATGAAAATATCAAAAAGTATATT TAAAAAAAAATATATATAAGTTAAAAAATCTGGCTGTGGAGGCGCGGGGGTGTCGCGGCT GCTTAGGTTGGTTGAAAAAACAAAACAAAACAAAACACACTTTCAGTTCCAATCACCCTC AATAATTAAAGAAAATTATTAAAAAAACAAAAAAAAAATAAATAAAAGATTTTATAAATA TTGCTCTTCCATAATTTCT…	>c32097_g6_i2 ATGGCAGCCACTTTTCGAATGACTGTTGGAATGCGTAAGAGGCATAAAGATGTGCCCGTGTTCTTCAAACAGGATGGTAAACGTTTTCCTCTCTCCAAGACTGTGAAACTCAACGTCAACACACCTTACAATGTGATTATTGCCCTGGAACCGCCAAGACTATTGGAACGTGTCATAATACATGGTGATCCTTTGACTCCTAAACTACTGGAAGGAAATAGTTCCAAAAGTGTATTTCTGCAGGAATGGTCCAGTGAATCAGCTGACTTCAGTCCCTCTGGGAAACGGACAGATATCACATTTATAATTGAATTCCAGGAATCAATAACAATGAAAACCACACTTCAATGCAAATTCTACAAGCAGAAAGAAAAAGACCACTGTC…	CB1 cannabinoid receptor-interacting protein	CNRIP1	MAATFRMTVGMRKRHKDVPVFFKQDGKRFPLSKTVKLNVNTPYNVIIALEPPRLLERVIIHGDPLTPKLLEGNSSKSVFLQEWSSESADFSPSGKRTDITFIIEFQESITMKTTLQCKFYKQKEKDHCLWGTRLNGIEYLCRIPEGSTYAEIMEEQYL	CB1 cannabinoid receptor-interacting protein 1 (IPR029204)	None predicted	None predicted	None predicted	cl20916: CB1 cannabinoid receptor-interacting protein 1 Superfamily	Endolysin,CB1 cannabinoid receptor-interacting protein 1 fusion; beta barrel, cargo carrier, SIGNALING PROTEIN; 1.55A {E	CB1 cannabinoid receptor-interacting protein 1 [Octopus sinensis]; hypothetical protein OCBIM_22008331mg [Octopus bimaculoides]; PREDICTED: CB1 cannabinoid receptor-interacting protein 1-like [Octopus bimaculoides]; CB1 cannabinoid receptor-interacting protein 1-like [Gigantopelta aegis]; CB1 cannabinoid receptor-interacting protein 1-like [Mizuhopecten yessoensis];	PV164493
>c32097_g6_i1 AAAACAAATATGAAAAAAAAGGAAAATTTCTTTCCAAAATATTACAAAAAGAAAACAAGA AAAATATAAACAAATGAAAAAAAAATGAAAGAAAATATAGAAAGAAAAAAATTGTCAGGG AATTAATGAAGGAGTTATGTCAGGTCTTTGAAATTTTTTTCAGAATGTTTGTGATATGTT CAGAAATGTTGTGTGTCATATAATTGATAATTTCTACTGAAGCACGCCTAGATGATAAGG AAATACTTGAGGGGGGAACAATCAGCTGCCACAGTGACCAGATTATGCATCAAGAAAGAA GCTCTGTCACTAACTCTTGTGAAATATTATTATAAAAAAATAGCCAGGGATAGATGAAAC AATAAACAAGAATAAGTGA…	>c32097_g6_i1 ATGGCAGCCACTTTTCGAATGACTGTTGGAATGCGTAAGAGGCATAAAGATGTGCCCGTGTTCTTCAAACAGGATGGTAAACGTTTTCCTCTCTCCAAGACTGTGAAACTCAACGTCAACACACCTTACAATGTGATTATTGCCCTGGAACCGCCAAGACTATTGGAACGTGTCATAATACATGGTGATCCTTTGACTCCTAAACTACTGGAAGGAAATAGTTCCAAAAGTGTATTTCTGCAGGAATGGTCCAGTGAATCAGCTGACTTCAGTCCCTCTGGGAAACGGACAGATATCACATTTATAATTGAATTCCAGGAATCAATAACAATGAAAACCACACTTCAATGCAAATTCTACAAGCAGAAAGAAAAAGACCACTGTC…	CB1 cannabinoid receptor-interacting protein	CNRIP1	MAATFRMTVGMRKRHKDVPVFFKQDGKRFPLSKTVKLNVNTPYNVIIALEPPRLLERVIIHGDPLTPKLLEGNSSKSVFLQEWSSESADFSPSGKRTDITFIIEFQESITMKTTLQCKFYKQKEKDHCLWGTRLNGIEYLCRIPEGSTYAEIMEEQYL	CB1 cannabinoid receptor-interacting protein 1 (IPR029204)	None predicted	None predicted	None predicted	cl20916: CB1 cannabinoid receptor-interacting protein 1 Superfamily	Endolysin,CB1 cannabinoid receptor-interacting protein 1 fusion; beta barrel, cargo carrier, SIGNALING PROTEIN; 1.55A {E	CB1 cannabinoid receptor-interacting protein 1 [Octopus sinensis]; hypothetical protein OCBIM_22008331mg [Octopus bimaculoides]; PREDICTED: CB1 cannabinoid receptor-interacting protein 1-like [Octopus bimaculoides]; CB1 cannabinoid receptor-interacting protein 1-like [Gigantopelta aegis]	PV164494
>c24475_g2_i1 GTGTGCGCGCGCGCGCATGTGTGTGTGTGTGTGAGCGAGTAAGTATGCGTTGGTACGTAT TTTTTCCCACTTATGCGGTGTTTGTTACCATGAAGACGGATCTTAGAAAATCTCAACGAA ATTTACATATACTTGGCTTTATGAAAACAAATGTGAAATCATAGAACGTAATATATACAT ATATTTTATTTTTGCACCTGAACTTATTACCAACATTAAGTTATGGAAATTATGGCTGCC ACTGAACTATCAACGAAACTACCAAAGACCGACCAGGAATATCTGCTGACCTTGGAAACA GATGTTAATGGTACATTCAATACTACTTATGATAATGGTATTCTGTATGAAGTACCAACT GGACTCGTTGTAATTTTGG…	>c24475_g2_i1 ATGGAAATTATGGCTGCCACTGAACTATCAACGAAACTACCAAAGACCGACCAGGAATATCTGCTGACCTTGGAAACAGATGTTAATGGTACATTCAATACTACTTATGATAATGGTATTCTGTATGAAGTACCAACTGGACTCGTTGTAATTTTGGCCATGCTCTATGGCGCGATTTCCATTCTCGCGGTACTTGGCAACGGACTGGTAATTTTAGTAATCGTCAAGAATAAAAGAATGCAGACAGTTACTAATCTTTTCATATCAAACTTGGCTGTTGCTGATGTAATAACTGGCATGTTTGCAATACCCTTCCAGTTCCAGGCAGCATTATTACAACAATGGATCTTTGCCCATTTCCTTTGTTCACTTGCTCCTTTTGTTC…	Probable G-protein coupled receptor 83	GPR83	MEIMAATELSTKLPKTDQEYLLTLETDVNGTFNTTYDNGILYEVPTGLVVILAMLYGAISILAVLGNGLVILVIVKNKRMQTVTNLFISNLAVADVITGMFAIPFQFQAALLQQWIFAHFLCSLAPFVLTMSVSVSVLTLTVIAVDRYFAVLHPLKQRFTKRTAVILVTAIWIICSTSSLPEALFRKVIPIYPKPLVFCTTDWPTHPPNFAKAYHLYLLFAQYLLPLVIISFAYLRIGCHIWMLENPGIAVNNQNDIRSRNKRKVVKMLLVVVCLFVICWMPLQTYNLLSEIWRPINDYKYINIIWFCFNWLAMSNSCYNPFIYGLLNEKFKREFLQLCKVCWRRRTKRDMMTLEYLDSVQHTGKFSIAANGNRSRLLHERSCQTRYTSVETDYTEQSMV	G protein-coupled receptor, rhodopsin-like (IPR000276); Neuropeptide Y receptor family (IPR000611)	GO:0007186 G protein-coupled receptor signaling pathway	GO:0004930 G protein-coupled receptor activity	GO:0016021 integral component of membrane	cl28897: seven-transmembrane G protein-coupled receptor superfamily	Muscarinic acetylcholine receptor M2, Vasopressin V2 receptor chimera; Arrestin, GPCR, complex, signaling, SIGNALING PRO	probable G-protein coupled receptor 83 isoform X1 [Octopus sinensis]; PREDICTED: probable G-protein coupled receptor 83 isoform X1 [Octopus bimaculoides]; neuropeptide Y receptor type 2-like isoform X2 [Octopus sinensis]; hypothetical protein OCBIM_22010438mg [Octopus bimaculoides]; probable G-protein coupled receptor 83 isoform X3 [Octopus sinensis]; PREDICTED: probable G-protein coupled recepto…	PV164469
>c34691_g1_i1 CACAAGTTAGCCACTCAGAAACACGCAAAGACCGTCAACT TCACTAAAACATCCATTTGTAATACTGTGCCAAAACTTTC GTCGCTCGAAACTGCGCAAAATTTTGTCAGTGAACCGATC GCAGTTTCGAACGACGAAAATTTCGACACCATATTACAAA TAAATATGTAAGCAAAGCCAACGGCTTCTGTGTGTTTCTG AATGGCAAACTTTTGTCTTCCACGCTACGATCGCTTTAGT TTCAGCACACGATTTCAGATCAAAAGACGTGTAAAGGACG CACATTTTCTTAAATAGACTGGGTTTATTGTAAAAAGACT GTACATTTATATACATATATGTACATTTATAAATTGTAAT GGACAACTAAAGAGTA…	>c34691_g1_i1 ATGCCTGGTTTAGTGGTATTTAAACGAAGGTGGTCCATCGGATCCGACGATCTGGTTGTACCTGCCGTCATCATGATCGTCGTGCATCTCGTATGGATCATTGTCTTGGCCTCAACACTTGTTATGGTCGACTTTACTTCTGATTTGGTCTGCATGAGAGACTTAAAAGGTCATATATTTGGATATCTTGTCATTCTTTCCGTCTGCCTTTTAGTTGAAATAACTATGGCATGGGTTAGTATGCGAGGAAGTATTATAAACACTGAACCAAGATGGTGCATGCAGTATATCATCTACATTCGGTTATTCATTCTACTAGTAGAGTTGGCTTGGCTAATCGTTGGAGTTGTTTGGACCGCAAAATATTACCAATCATGTGCCTCAG…	Diacylglycerol lipase-alpha X1	DAGLA X1	MPGLVVFKRRWSIGSDDLVVPAVIMIVVHLVWIIVLASTLVMVDFTSDLVCMRDLKGHIFGYLVILSVCLLVEITMAWVSMRGSIINTEPRWCMQYIIYIRLFILLVELAWLIVGVVWTAKYYQSCASGSVNRIVLGVIICNWGIMLSVVVCIWCTFDTAGRKWVKMKRFQESLRRKQRDRKHQNCVRRNWRQRKALRAYEEKWDRRFHLLCCCIERRGRNQNSISEVAQLFTEFFRELDVVPSDVVAGLLLLRRYQKLQMRSHVANKTNDIYQYLSGAAITPKTHFLQLNDPDVMEEYKLIIHYMEYALAAYGWPAYMMMNNATGLCSLVPYLSCCCCKSCVKHQTYSTVVEDNCCECNFAAMKKLSGLSDTDIIYVTYHVDIGKTPFYVAVDHKQKK…	Diacylglycerol Lipase-Related (IPR052214)	lipid metabolic process (GO:0006629)	None predicted	None predicted	Lipase_3 cd00519 Lipase (class 3). Lipases are esterases that can hydrolyze long-chain acyl-triglycerides into ... 298-536 1.31e-36	Phospholipase A1-IIgamma; Phospholipase A1, HYDROLASE; 1.79909514333A {Arabidopsis thaliana}	diacylglycerol lipase-alpha [Octopus sinensis] diacylglycerol lipase-alpha [Octopus bimaculoides] DAGL [Acanthosepion pharaonis] diacylglycerol lipase-alpha-like isoform X3 [Haliotis cracherodii] sn1-specific diacylglycerol lipase alpha-like [Pecten maximus]	PV164557
>c33970_g10_i1 GGAATTCCCACACTTAAGACTCGGGGAATTGTCGTCTGTG CGGAAAGAATCCCTGTAATGCTTGAAATATGGGACTAATT TGACGTGTTGTTGGAGTCAACAATGCCTGGTTTAGTGTTG TTTAATCGTCGATGGCATATTAGTGGAGATGATTTAGTAT TTCCAGGGCTGTTGGAAATTTTTACGCGGCTCGCATGGTT AATTGCTATAATTGTGGTTTTTAATCACCACAAAGAAGCT TTCAGTTGCAATGATGGCCATTTGTTATGGACTTATTACA TTGGAGTTATCACTCTTCTTTCAATCAGCATTGTTCTGAC AATTGGTATAATCAGTATAAGCATGAAAGGGAGCATTACC AACACATTTCCTCGA…	>c33970_g10_i1 ATGCCTGGTTTAGTGTTGTTTAATCGTCGATGGCATATTAGTGGAGATGATTTAGTATTTCCAGGGCTGTTGGAAATTTTTACGCGGCTCGCATGGTTAATTGCTATAATTGTGGTTTTTAATCACCACAAAGAAGCTTTCAGTTGCAATGATGGCCATTTGTTATGGACTTATTACATTGGAGTTATCACTCTTCTTTCAATCAGCATTGTTCTGACAATTGGTATAATCAGTATAAGCATGAAAGGGAGCATTACCAACACATTTCCTCGAAGAAAGCTACCATATTTTCTCTACTTAAAAGTTCTCCTTGGAATGCCTGAACTTATCTGGAATGTACTTGGTACATTTTGGGCATTTGGGAAATCAACTGGTTGCGATTAC…	Diacylglycerol lipase-alpha X2	DAGLA X2	MPGLVLFNRRWHISGDDLVFPGLLEIFTRLAWLIAIIVVFNHHKEAFSCNDGHLLWTYYIGVITLLSISIVLTIGIISISMKGSITNTFPRRKLPYFLYLKVLLGMPELIWNVLGTFWAFGKSTGCDYMLVLTVKGAVICGWCICIVISFGIVLLFDPIGYGHTRRYPSAKVWEGRCNVICCCSQNNPESKRALNDVAKLFATIFQDLDLVPTDIAAGLLLLQRRQTQRKHLVVSRPSQPSKSRKSREAVNRETGRILVSGEGSESSESSPTHASSINDGGCPESMSSSTVLPKGWMHLGAIKYYMKFAMAMYGWPLYLFINTCTGGLRLCPFYRCCAHCSKAAEEEHVTGDNCCLCNLAAVKKFIEFTDAEIIHVSFRDEIFQPPFFVSVDHKNTAVV…	Diacylglycerol Lipase-Related (IPR052214)	lipid metabolic process (GO:0006629)	None predicted	None predicted	Lipase_3 cd00519 Lipase (class 3). Lipases are esterases that can hydrolyze long-chain acyl-triglycerides into ... 333-533 2.04e-34	Extracellular lipase; secret lipase, Gibberella zeae, HYDROLASE; 2.8A {Gibberella zeae}	diacylglycerol lipase-alpha [Octopus sinensis]	PV164558
>c28029_g1_i1 TGGCAACGTCTTAGCAACCATGTGCTTCCGGTTTCGATCT CATGAGACGGCAGCTTGTGAAATCCTATTCTAACCACAGC TTCGGGTCGACTTATTGACTTGTGAGCAGATTTTTGGGTC GACCTATTGACTGTGAGCAGATTTTCCTTGGTCGAGCAGC CAGATAAGACCCATATACGTTCCAGCTGTGACCAACACAC CTGTTTTGTACATTGGGGACTGGTTTTCCACCCTGTACGT GTTGTGTGACCTCAGATTCATCTTTAAGTCTAAACTTCTT CCCGTTGCAAACTGTTTGGCATTTGAAGACGACGGCGATA CCATGGCTACAAGTTCCGCAGACAAACTTTTTAAGCCGGT GTACAAGAATGGCGTT…	>c28029_g1_i1 ATGGCTACAAGTTCCGCAGACAAACTTTTTAAGCCGGTGTACAAGAATGGCGTTTATGATAACCCTTTTCCGACATGGAGAAACATCAGTTTCTGGAATGCGATCAAGTGGCTTGTGACGACCAAGGATAATAGCAATGTACCCAGCAAAGCGGTCCTTGACCGGACCCTGCCTGTTATCACACCTGACCTCCAAGAACTTGCTGACCCACCAAAAGAAGGTATTCGCTACATGTGGCTTGGACATGCGACCACACTGGTGCAATTAGATGGGGTCACCATACTCACTGACCCGGTTTTTAGTGAACGGTGTTCATTTGTTCAGTTTGCGGGGCCGAAGCGCTTTCGTCCCTTGCCCCTGAGCATAAGCGACCTGCCCCGAGTGG…	N-acyl-phosphatidylethanolamine-hydrolyzing phospholipase D X1	NAPEPLD X1	MATSSADKLFKPVYKNGVYDNPFPTWRNISFWNAIKWLVTTKDNSNVPSKAVLDRTLPVITPDLQELADPPKEGIRYMWLGHATTLVQLDGVTILTDPVFSERCSFVQFAGPKRFRPLPLSISDLPRVDVVLISHNHYDHLDYDTVVALREKFGAKLTWFVPAGNGRWMRETGCCKNVKELSWWESSEVPDHPEVRIVCTPCQHWSRRGVNDTNKALWSSWSVLGPTQNYFFTGDTGYCAAFKQIGAEYGPFSLAAIPIGSFEPRWMMRPQHVDPAEAVLIHQDIRSKQSFGIHWGTFKLASEFYLAPKEKLKSELESKKVSKTEFFTVKHGEIHYVRAES	N-acyl-phosphatidylethanolamine-hydrolysing phospholipase D (IPR024884)	None predicted	N-acylphosphatidylethanolamine-specific phospholipase D activity (GO:0070290) zinc ion binding (GO:0008270)	None predicted	metallo-hydrolase-like_MBL-fold super family cl23716 mainly hydrolytic enzymes and related proteins which carry out various biological functions; ... 79-267 1.08e-91	N-acyl-phosphatidylethanolamine-hydrolyzing phospholipase D; PLD, NAPE, anandamide, bile acid, phospholipase, inflammati	N-acyl-phosphatidylethanolamine-hydrolyzing phospholipase D-like isoform X3 [Octopus vulgaris] N-acyl-phosphatidylethanolamine-hydrolyzing phospholipase D isoform X1 [Octopus sinensis] N-acyl-phosphatidylethanolamine-hydrolyzing phospholipase D isoform X2 [Octopus sinensis] Hypothetical predicted protein [Octopus vulgaris] N-acyl-phosphatidylethanolamine-hydrolyzing phospholipase D isoform X1 [Oc…	PV164559
>c32508_g7_i1 TTTTTTTTTAAATTCTAAAAATTTATTAAAAACGTTGTCCCCTTTTCCCCTTCAGATGAG GGTGGCCCCGTCAGGTGTATGGGTAATTCGTTGGTTAAATAACATCAGCAACAAAGGGGA AGGGGACACGGGAGGTTGGGAAGCATTTGGTATAAAAAGGAAAAAAAACGAGTAAAAAAA AAATTTCTCCAAAATTCTGTATAAAAAAAACAATTGTTCAGCTCCACCTCACGCCACCCA GGGTGTGTACAGGGTGGCACATTTTTATTCGGTAGGTTTGTAGACTCTTGTGCATACTAC ATCTTGCACGGTTAGGACCATCACCATTTTGCCATCTTTCAGTTCCCTCTTTAGTACGCT GTCGAATGTCCCTTTCTGG…	>c32508_g7_i1 ATGGCATCAGGTTTAGCAGGAAAATGGATTCTGGAAAGCAGCGAAAAGTTCGACGAATACATGACGGTCCTCGGGGTCAACATAATAACCCGCACAATGGCCAAGGCAGCCGTCCCCACCCAAGAAATAAAGGTCAACGGGGATGAGTGGTACATCAAGACATCGACAACGTTTAAAACGACGGAGATCACTTTCAAAATCGGGGAAGAATTTGAGGAGACAACGGCCGATGGGAGGAAAGTGAAAACGACCTGCACAATCGATGGCAATACCCTGATCCAAGACCAGAAAGGGACATTCGACAGCGTACTAAAGAGGGAACTGAAAGATGGCAAAATGGTGATGGTCCTAACCGTGCAAGATGTAGTATGCACAAGAGTCTACA…	Fatty acid-binding protein, heart	FABP3	MASGLAGKWILESSEKFDEYMTVLGVNIITRTMAKAAVPTQEIKVNGDEWYIKTSTTFKTTEITFKIGEEFEETTADGRKVKTTCTIDGNTLIQDQKGTFDSVLKRELKDGKMVMVLTVQDVVCTRVYKPTE	Intracellular lipid binding protein (IPR031259)	None predicted	GO:0008289 lipid binding	None predicted	cl10502: lipocalin/cytosolic fatty acid-binding protein family	fatty acid-binding protein; Fatty acid-binding protein, beta-barrel protein, Gentoo penguin (Pygoscelis papua), LIPID BI	sodium/calcium exchanger regulatory protein 1 isoform X1 [Octopus sinensis]; Sodium/calcium exchanger regulatory protein 1 [Doryteuthis pealeii]; REP1-NXSQ fatty acid transporter [Doryteuthis pealeii]; REP1-NXSQ fatty acid transporter Y128F mutant [Doryteuthis pealeii]	PV164486
>c29366_g1_i1 AGGGGTCATCCTCCATGTTGTATGGGAGGTAAAGTGACAAGTAGTGACAATATGACACAC AAAACTGATGATGTCACAACCCATTTGAATTCACACAGACACATAGACAGACAAACATAA ATGACCTTGAATCTTGAGTTTTGCCTGGGTTAGGCCTGGAAGCTTGACCTTGATCGTGAC CCTTGACCTCAGTCCAAACCTTGACTATTGAAGCTGCTTGAAGAAGCTTTCTTCTCCCTT GTCCTGCTATGGTTTGTATCGAGCCATTGTCCTGTAAGCCACCACATCACCTGCTTCATA AGTCGCAATCATGCAATCAGGATCACGGAGTCTCCGTGTGACTTTGGAATCGGTGGCTGT CGGATCATCGGCCATCTGG…	>c29366_g1_i1 ATGCAATCAGGATCACGGAGTCTCCGTGTGACTTTGGAATCGGTGGCTGTCGGATCATCGGCCATCTGGATCTGGATCCATTTGTCATCTTCAATTGTTATTGTGGTCTTCATTCGATGTCCGCTGGGGGTGATCTCCTTAAAGGGGACACCCAGCTGGAAGGTGAGGGTGTTGGTGGTGAATGTGGAGGTCAGTTTCAGGTGGCACGTGTTGTCACTGTCCTGCGTGATCTCTTCGTATGTGGTGACTCTGCTGGCGACTTTACGGAGCACGAGGGAGACATTGACAGCTTTCAGGTAG	Fatty acid-binding protein homolog 5	FABP5	MDQFLGHWKLVKSDNFEAYLKAVNVSLVLRKVASRVTTYEEITQDSDNTCHLKLTSTFTTNTLTFQLGVPFKEITPSGHRMKTTITIEDDKWIQIQMADDPTATDSKVTRRLRDPDCMIATYEAGDVVAYRTMARYKP	Intracellular lipid binding protein (IPR031259)	None predicted	GO:0008289 lipid binding	None predicted	cd00742: intracellular fatty acid-binding protein family	Bilirubin-inducible fluorescent protein UnaG; Fluorescent protein, Bilirubin binding protein, Lipocalin, Beta barrel, Fa; FATTY ACID BINDING PROTEIN HOMOLOG; LIPID BINDING PROTEIN, FATTY-ACID-BINDING PROTEIN, ECHINOCOCCUS GRANULOSUS, HYDATID	fatty acid-binding protein homolog 5-like [Octopus sinensis]; PREDICTED: fatty acid-binding protein homolog 5-like [Octopus bimaculoides]; hypothetical protein LOTGIDRAFT_223001 [Lottia gigantea]; sodium/calcium exchanger regulatory protein 1-like [Gigantopelta aegis]; CRE-LBP-5 protein [Caenorhabditis remanei]	PV164487
>c11274_g1_i1 ACTACTGCTGCTGCTGCTGCCACTACAATTACTACTGCTCACTACTGTATTATAGAATAT TATCATTTTCACTGACTCAATCTCACAAACAACGAGAACAACTGTAAACATAAAAATGAC AGATTTGTGCGGTCACTGGAAATTGGAGAAGAATGAGAACATGGACGAATACATGCAAGC AGTTGGTGTGGGGTTTGCACTTCGCAAAATAGTATCGAAGCTCAGCAGTTATACGAATAT ACAGGTAGACGAGAGTGGTACGTGGACCCTTGATATCACGTCGACGTTTAAAAATATACA TCTTCAGTTTAAACTTGGCGAGGAATTCGATGAAACTACAGGAGATGGCCGTCACATGAA ATCAACGTTTACCGTTGAA…	>c11274_g1_i1 ATGACAGATTTGTGCGGTCACTGGAAATTGGAGAAGAATGAGAACATGGACGAATACATGCAAGCAGTTGGTGTGGGGTTTGCACTTCGCAAAATAGTATCGAAGCTCAGCAGTTATACGAATATACAGGTAGACGAGAGTGGTACGTGGACCCTTGATATCACGTCGACGTTTAAAAATATACATCTTCAGTTTAAACTTGGCGAGGAATTCGATGAAACTACAGGAGATGGCCGTCACATGAAATCAACGTTTACCGTTGAAGACGGTGCCTTGAAACAGATACAACGTGCCACGAAATCGGGAGGCGTTGATTCAATAATAATTCGGAAACTGCAAGAAGACGGAACCATGATCGCGACGCTGGAAGCAGTTGATAAGAATG…	Gastrotropin	FABP6	MTDLCGHWKLEKNENMDEYMQAVGVGFALRKIVSKLSSYTNIQVDESGTWTLDITSTFKNIHLQFKLGEEFDETTGDGRHMKSTFTVEDGALKQIQRATKSGGVDSIIIRKLQEDGTMIATLEAVDKNVIGTRSFVRHEKS	Intracellular lipid binding protein (IPR031259)	None predicted	GO:0008289 lipid binding	None predicted	cd00742: intracellular fatty acid-binding protein family	Bilirubin-inducible fluorescent protein UnaG; Fluorescent protein, Bilirubin binding protein, Lipocalin, Beta barrel, Fa	fatty acid-binding protein homolog 5 [Octopus sinensis]; PREDICTED: fatty acid-binding protein homolog 7-like [Octopus bimaculoides]; fatty acid-binding protein, liver-like [Mercenaria mercenaria]; fatty acid-binding protein homolog 5 [Crassostrea gigas]; hypothetical protein LOTGIDRAFT_223001 [Lottia gigantea]	PV164488
>c33592_g4_i4 AAAGAAATAGGTATTTATTCTGTTGTGTTGTAGTACAGAAGAATGACTTTACTAATAGTT TGTAGTAGATATACCCAGAAAAAAATATCTGTGTGTGTATAATATGTATGTGGAAGGATG AAAAGGAACACACGAGTTGATGTAAAGTCAAGATAAATTATTTTCTATCTTGACTTTTTC CCCCCATACACACAATTTTTTTAATTGAACAAACATGCAGACGCATATACACATACACAG AGTATAATATATACACGCGTATACACTGTCACACAGATAGAGCAGGAAATAATGTCAAGC ACAACAATACAAGTAGATGTATATACACACACATAGACACGCCTACACTCGCGCACACTT CTCGACTCCTTCCCTCCCT…	>c33592_g4_i4 ATGGCTTCGAAATTGTGCGGAAAATGGCAAATTATAAGCAGCGACAACTTCGATGAGTATATGAAGGCTGTAGGGGTCACAGCTGAAAACCGAGCGTTGGCCAACGACAAATTCTCTGGAAGCTCAAAACTGTGTCAATTAATCACGAATGATGGTGATTCGTGGACAATCAAAACCATCACAAGTGTCGGAGAACGAGAAGTTGCATTTAAAATTGGGGAAGATTTTGATTCACAAACCATCGATGGTCGTGCTGTGAAGGTTTCCATGAAGATGGATGGGGATACTCTGGTGGAGACCCAGGTTGGAAATGGCGTGGAATCCACCAACAATCGTAGTGTCGAGGGCACCAACATGATTATGACTATGTCAGCGTGTGGTGTGA…	Fatty acid-binding protein, brain	FABP7	MASKLCGKWQIISSDNFDEYMKAVGVTAENRALANDKFSGSSKLCQLITNDGDSWTIKTITSVGEREVAFKIGEDFDSQTIDGRAVKVSMKMDGDTLVETQVGNGVESTNNRSVEGTNMIMTMSACGVTCTRKYEKV	Intracellular lipid binding protein (IPR031259)	None predicted	GO:0008289 lipid binding	None predicted	cd00742: intracellular fatty acid-binding protein family	fatty acid-binding protein; Fatty acid-binding protein, beta-barrel protein, Gentoo penguin (Pygoscelis papua), LIPID BI	sodium/calcium exchanger regulatory protein 1 [Octopus sinensis]; hypothetical protein OCBIM_22022037mg [Octopus bimaculoides]; PREDICTED: fatty acid-binding protein, adipocyte-like [Octopus bimaculoides]; hypothetical protein LOTGIDRAFT_175527 [Lottia gigantea]	PV164489
	Other modulators of nociception
>c35240_g2_i1 CCGCACTCTTCTTTTCAGGCAGGGTGTTGTCTCCTGCCTAAACCATCCTGTTTAGTAATT AGTAATAGTTATTAATTAATTAATTAGCTTTAATTAGTTCAGTTCCTCGTTATGATGGAT TATTGCCATGTAACAATATACGTGTTATTTCTTTGTCTCGCTGCGTGTGGTTTCGTTCCC GTCTCTGGAAATATACAGCAGAAACTGCACTATTTTGAAACCCTGAAATCTACAGACATT CACATAATCACTAAACGTAGCATTGACGCCAACCCCCAGTCACACCTTAAGTTTGTACAC CTGAAAGGACTAGGCAGGGACTTCAATTTTTATTTACGTTCCAAGCAGCAAGTTTTGACC TACGATTTCAAAGCCACTG…	>c35240_g2_i1 ATGATGGATTATTGCCATGTAACAATATACGTGTTATTTCTTTGTCTCGCTGCGTGTGGTTTCGTTCCCGTCTCTGGAAATATACAGCAGAAACTGCACTATTTTGAAACCCTGAAATCTACAGACATTCACATAATCACTAAACGTAGCATTGACGCCAACCCCCAGTCACACCTTAAGTTTGTACACCTGAAAGGACTAGGCAGGGACTTCAATTTTTATTTACGTTCCAAGCAGCAAGTTTTGACCTACGATTTCAAAGCCACTGTAGTCGATGCAGATGGTCACGAAACTTCACTTTTTGTTGATAAGAATGCCTTTTATCAAGGAGCGCTACAAGACGATGTTCAGTCACATGTTGAAGCTGTTTGGGAAGGTGAGGACT…	ADAM17-like protease	ADAM17	MMDYCHVTIYVLFLCLAACGFVPVSGNIQQKLHYFETLKSTDIHIITKRSIDANPQSHLKFVHLKGLGRDFNFYLRSKQQVLTYDFKATVVDADGHETSLFVDKNAFYQGALQDDVQSHVEAVWEGEDLLATITTPNDTYTVEPSWRHLPNSKNHTMIIYKGSDVVSFYNKTGHGNQLYCGVQPGVTLSKEEYEESLEITKRFRESGMKNFSKYSGDNQDTGHHRSKRFTPQHDTCDMIIVADYTFFKNIGNSDSLNTANYLIHIMSRVDHIYRTTVWDESTGYTNMGVKIRQVKIHTSYSTDASYNGKQKWEYTKLLEKFSWDARFNHYCLAHLFTFQKFQDGVLGLAYIASQRLNTVGGICSSLFYQDGSFLTLNTGWSSSMNTQGHRVLTQEAIIV…	Disintegrin domain homologous superfamily (IPR036436); Metallopeptidase, catalytic domain homologous superfamily (IPR024079)	GO:0006508 proteolysis	GO:0004222 metalloendopeptidase activity GO:0008237 metallopeptidase activity	None predicted	cl00064: Zinc-dependent metalloprotease superfamily; cd14246: Membrane-proximal domain of a disintegrin and metalloprotease 17 (ADAM17); pfam00200: Disintegrin; cl03265: Reprolysin family propeptide	Disintegrin and metalloproteinase domain-containing protein 10; ADAM10, MEMBRANE PROTEIN; HET: NAG, MAN, SO4; 2.8A {Homo	ADAM 17-like protease [Octopus sinensis]; hypothetical protein OCBIM_22009459mg [Octopus bimaculoides]; PREDICTED: ADAM 17-like protease [Octopus bimaculoides]; ADAM 17-like protease [Pecten maximus]	PV164467
>c34628_g12_i1 GTGTGTGTGTGTGTGTATGTGTATTTATACATAGATAAACTCTAAAAGGCGTGCTGAAAG GTGCAACACAGTTTGGGAATAATGAATAAGTTCCACATTCCACTCCTGTGTTTGATGTAG TTTGACAATAACCATCATAACTCTAGTTAAGCTAGTCTGCAGAGTCTGCGCCGCCATACA GGAAAGTAACACAGAAAGCATAACCAGCATTCCATGATTCACACAATGTACACATGTTTC AGTAAGCTGACTGCTGTTATTACGTAAGCCAGTGGGCCCTATTACACAATACAATACTGA TGATGTGTGTCAACAATGTGTGTAGTAGAGTCTGTCAGCTTATTGAAACACTTGAACACC ACATAAATCACAAAACAC…	>c34628_g12_i1 ATGGTTAATGTAAAAAGTCAAAGTTTCGGAGCATTTTCAATAATGAAGAAATTTTTGTTGTTGATTGTCAGTTACGATACTTTTGGTGGGGGTACAGGTATGACAGGTGCGGCAGGTGCAGCAGGTGTGGCAGGTGTTACAGCAACTACTGTAACAATAGCGATGGTGAGACCCACAAGAGGCCGAAACTCCAGTGGCTACCATCTCAATAGCAATAACACAAACGGCACCATCAGCAGGAGCAACAACAAAACTAACAAAAACAAATACAACAGCATCATCATCGCCAACAACAACAACAACAACGGCGTCGATAATAGCACGGGCGATGGAATCGATCTTGAAACTGGAAGTGTAGGTTACCATTTCGACGGTGACCAGCTG…	Cholecystokinin receptor type A X1	CCKAR X1	MVNVKSQSFGAFSIMKKFLLLIVSYDTFGGGTGMTGAAGAAGVAGVTATTVTIAMVRPTRGRNSSGYHLNSNNTNGTISRSNNKTNKNKYNSIIIANNNNNNGVDNSTGDGIDLETGSVGYHFDGDQLPLNQRQQPTHNDHPYSYHRQQQKRRHNNNNNNSHQHPHVYDGLFDDMDNISDIGDNNNNNSNTNNARNQTTSTRNFKHWITDIRIPFYIIIFILAVVGNSLVILTLVQNKRMRTVTNVFLLNLSISDLLLAVFCMPFTLIPTIMQDFIFGKTVCVMIRYLQAVSVAVSCFTLVAISLERYFAICRPLQSRSWQTVTHAYISIVICWALSAMITIPIATYNKLVPYISFSKCEEKWPAKIGEQIYTSLLDLVLLLVPIFIMSMAYGMICFTL…	G protein-coupled receptor, rhodopsin-like (IPR000276); Neuropeptide FF receptor family (IPR005395)	GO:0007186 G protein-coupled receptor signaling pathway	GO:0004930 G protein-coupled receptor activity; GO:0008188 neuropeptide receptor activity	GO:0016021 integral component of membrane	cl28897: seven-transmembrane G protein-coupled receptor superfamily	Muscarinic acetylcholine receptor M2, Vasopressin V2 receptor chimera; Arrestin, GPCR, complex, signaling, SIGNALING PRO	cholecystokinin receptor type A-like [Octopus sinensis]; PREDICTED: cholecystokinin receptor type A-like [Octopus bimaculoides]; cholecystokinin receptor type A-like [Gigantopelta aegis]; cholecystokinin receptor type A-like [Octopus sinensis]	PV164470
>c31723_g11_i1 GTATGCATGTCAGTAAAGTCTTTCAAATTCTCTTCTGTACCATTTGGTCGTTGACATGCA TTTTGTCGTAGATCAAAATCCTGCTAGTTGCCGTACGAGTTGAGCCGGAAAATGTCGACA CTGAACGGGTCTCTCTTCGTGTTAGACTCGGGTGTACCGTGTGCAAACAACGGAAAGCGG AGACAAAAGCCTGGCGGAACTTGTTGTTCATGAAACAATATGTGATTGGGTTGCAACACG AAGATACATAGGCTAGCAGCTGTATGAATGAATGGCTTGTAGGACTAAGTATATCGTTGG CTCCTTTTTCGTCGAAAACAATCCATGTTTGAACGACGTATAGCGGCGACCAACAGACAA AAAATTCAAGCACAATGA…	>c31723_g11_i1 ATGGATCTACACGGATTGTCCCATTACTTCACTGCTTTCAACACGACACATTTCGAGCAAAGTAGCTTGCTCAGTTCAACCCACACGGCCGTGGATCTCACAACGATCTCTCATGGGTCAACCGCAACGACCGAAGCGGTTGCCAGCTCGCAGAGGACTCAAACCGGCTCGTTTCTCAACAACCCTACTACGTCTAGCGACTGGACGACTAGCTCGACGCAAGATGGATTCAGCTTCAACGGAGGTCGGGGCCTTCCGGGACACAAAGGTCTCGCCTGGACTGACGACATACGCCTACCTTTCTACATCCTTATACTCTTCCTAGCGGTGACGGGCAACGGACTGGTCATCGTCACGTTGGTACAGAACAAGAAAATGCGGACA…	cholecystokinin receptor type A X2	CCKRA X2	MDLHGLSHYFTAFNTTHFEQSSLLSSTHTAVDLTTISHGSTATTEAVASSQRTQTGSFLNNPTTSSDWTTSSTQDGFSFNGGRGLPGHKGLAWTDDIRLPFYILILFLAVTGNGLVIVTLVQNKKMRTVTNVFLLNLSVSDLLLAIFCMPFTLIPALLKNFIFGETLCVSIRYLQGVSVSVSCFTLVAISLERYFAICKPLHSRSWQTLSHAYLTIAICWVLAGIVTIPIGTYTRLRSFPSLNVCREFWTSKLAEKIYTISLDNILLLFPIVIMSVAYGKIVKNLWEGIRLEAQVEREARNGIENVEEEAETMMNKMAASSSSLSSSTKKNNVRQTTKSKERFDYNRAMRQSNSEKSRASKIRVIRMLFVIVLEFFVCWSPLYVVQTWIVFDEKGANDI…	G protein-coupled receptor, rhodopsin-like (IPR000276) Cholecystokinin receptor (IPR009126) Gastrin receptor (IPR000314)	GO:0007186 G protein-coupled receptor signaling pathway	GO:0004930 G protein-coupled receptor activity; GO:0015054 gastrin receptor activity	GO:0016021 integral component of membrane	cl28897: seven-transmembrane G protein-coupled receptor superfamily	Muscarinic acetylcholine receptor M2, Vasopressin V2 receptor chimera; Arrestin, GPCR, complex, signaling, SIGNALING PRO	cholecystokinin receptor type A-like [Octopus sinensis]; cholecystokinin receptor type A-like [Gigantopelta aegis]; cholecystokinin receptor type A-like [Pecten maximus]; cholecystokinin receptor type A-like [Mizuhopecten yessoensis]	PV164471
>c33388_g12_i1 ATAATAGTAATAACAATAACAATAACAATAACAATATAAACAACATAACATGGCTATGAG TCGGACGTATCATCTGATTCTGTTATGTTACTGAAGTTCGGTTTCATTTCCTGAAGATGC TTCAATGGCGGTTCAAACTGGATTCGGATTGAGTTGAGGGAGGCGTTCACAGTGGCTATA CTTTCTCCCTGTCTTATCTGTGATGTTGACTGAGCGATGTCAGGTGCCTGGCTTCGTCTG CGTCGGCAGCAGAAAGCCCCCAAGAAAGACTCACGGAATTTCCGGTTCATAAAGCAGTAA GTGATTGGGTTACAGCAGGATGACACGTACGACAGAAGATGTATGAAAGCTAAGCCAACG GGCGAGATGTGTGAATGG…	>c33388_g12_i1 ATGAATCTCACTGGGCATGGAATATTGGACGACAATGAGGCTGAGTTTATTGACAGGGACCTAGGCAGTAATATTGTCTATAACAAAACTAGTAACTACACAGTGAAACGCATGCATCATGCAAGTTTCCAAAAAGAAATCCTTATCCCTCCATATATAGCTATTTTCCTTCTAGCTGTTGTCGGGAATTTACTTGTTATATTGACTCTCGTGCAAAACAAACGCATGCGCACTGTCACCAATGTTTTTCTATTGAACTTGTCAATCAGTGATCTACTTTTGGCAGTATTTTGTATGCCATTTACGCTGATACCAGTATTATTGCGGAACTTTATCTTTGGAGCTACAATGTGTGTACTTATACGCTACCTGCAAGGTGTTTCC…	Cholecystokinin receptor type A X3	CCKRA X3	MNLTGHGILDDNEAEFIDRDLGSNIVYNKTSNYTVKRMHHASFQKEILIPPYIAIFLLAVVGNLLVILTLVQNKRMRTVTNVFLLNLSISDLLLAVFCMPFTLIPVLLRNFIFGATMCVLIRYLQGVSVAVSCFTLVAMSLERYFGICQPLHSRRWQTLSRAYKIITGCWFLAAMVVIPIAIVTRMKSFDKGKTHVCREFWTSKIAEKCYTVFLDMAFLLIPVIIMSGSYGSIMWTLWMGIKMDKKMQDGENQRNQPGNSMRMCVFEGSPSRNSENRPIVTPKRRRYDLQSGVRQSNLDRNVAAKKRVIKMLAVVVLEFFVCWTPLFFAQTWLAFDARTAHSHISPVGLAFIHLLSYVSSCCNPITYCFMNRKFRESFLGAFCCRRRRSQAPDIAQSTS…	G protein-coupled receptor, rhodopsin-like (IPR000276) Cholecystokinin receptor (IPR009126) Gastrin receptor (IPR000314)	GO:0007186 G protein-coupled receptor signaling pathway	GO:0004930 G protein-coupled receptor activity	GO:0016021 integral component of membrane	cl28897: seven-transmembrane G protein-coupled receptor superfamily	Muscarinic acetylcholine receptor M2, Vasopressin V2 receptor chimera; Arrestin, GPCR, complex, signaling, SIGNALING PRO	cholecystokinin receptor type A-like [Octopus sinensis]; PREDICTED: cholecystokinin receptor-like [Octopus bimaculoides]; hypothetical protein OCBIM_22034444mg [Octopus bimaculoides]; cholecystokinin receptor type A-like [Gigantopelta aegis]; cholecystokinin receptor-like [Pomacea canaliculata]	PV164472
>c32077_g12_i1 ATAGTAATAATAATGACAACAACAACAATAATAATTATATATATACTCAAATGTGGTTGA ATGAAGAGATAGGCGAAGTCTCAGATCACAGAAAGAGAAGGAAGATAAAAGCTCCAGTCG CCTTTTCGACATTGTACCTCCTCCACCACGACCACCACCACCAAAACAACAGCAGCAGCA ACAGTAAGAAGTATCGCAAGAACAGGACAGCGGCAACACACTCTTGGCATGCCTGTAAGC AGTGCCATTTCTATAATGGACCTGCTCTACCCTAGTCCACCGCCTCCTCTATCATCATCA TCATCGCTATCATCAACAACGCTAACCATAACCGCAACACCACCACCAACACCATCGCCT TCGACTTCAATCTCGTCA…	>c32077_g12_i1 ATGCCTGTAAGCAGTGCCATTTCTATAATGGACCTGCTCTACCCTAGTCCACCGCCTCCTCTATCATCATCATCATCGCTATCATCAACAACGCTAACCATAACCGCAACACCACCACCAACACCATCGCCTTCGACTTCAATCTCGTCATTATCTCCCCTCTACTATTCTTCCCCTGTCTCCTCGCCTGCTTTCCCGTCTCTCATCAATCGCCGCCTCATCGCCAAGTCACCCGAGTCTGCCGACACGCTGTACACTCTGCAAGCGGTTCTGGTCACCTTCTACCTGTTGATCTTCCTGTCGGCCGTATCGGGTAACTGCTTGGTCATTCTGACCCTCGTCCAGAACAAACGGCTCCGGACTGTCACAAATGTTTTCCTCTTC…	Cholecystokinin receptor type A X4	CCKRA X4	MPVSSAISIMDLLYPSPPPPLSSSSSLSSTTLTITATPPPTPSPSTSISSLSPLYYSSPVSSPAFPSLINRRLIAKSPESADTLYTLQAVLVTFYLLIFLSAVSGNCLVILTLVQNKRLRTVTNVFLFNLAVSDLLLAVFCMPFTLVPFLLRNFIFGTAMCVMIRYLQGVSVSVSCFTLVAMSLERYFAICHPLYSRQWQTLSHAYKTIAACWLLAFAVVIPIATYTKLVSTWNGQIHFCREIWPTKLGSQLYTVFLDWILLIVPILIMSCSYGLIVRTLWLGIKMDEKNSKRRREEQKEGKGKYEDDRVQ	G protein-coupled receptor, rhodopsin-like (IPR000276) Cholecystokinin receptor (IPR009126) Gastrin receptor (IPR000314)	GO:0007186 G protein-coupled receptor signaling pathway	GO:0004930 G protein-coupled receptor activity; GO:0015054 gastrin receptor activity	GO:0016021 integral component of membrane	cl28897: seven-transmembrane G protein-coupled receptor superfamily	Orexin receptor type 2,GlgA glycogen synthase,Orexin receptor type 2; G PROTEIN-COUPLED RECEPTOR, OREXIN NEUROTRANSMITTE	cholecystokinin receptor type A-like [Octopus sinensis]; PREDICTED: cholecystokinin receptor type A-like [Octopus bimaculoides]; cholecystokinin receptor type A-like [Octopus sinensis]; PREDICTED: cholecystokinin receptor type A-like [Biomphalaria glabrata]	PV164473
>c36104_g15_i1 GAGAGAGAGAGAGTGATAGAGAGAATATTATGCTGATGAAGATCGGTTAGCCTCTTCTTC CATACAGTTATTCCAGAGAAGTTTCCACTGAGAAGGTTCGGTCTTGTATATCTTACTTAC ATAAAGTAATACATCCTTCTTCTGAAGTTCTTTTTCAGCTCTAAATCCCCAATGAAATTC ATACTGAATCGGTTCACTATTGCTTTGACGAACATATTCTAAATAATATTGACGAACGAA TTCCTCGGTGAGTAACTTCTTCACATCTCCAAACACTTCATGATGTACATCTGGATCGAC ACCGAGTTTCCGAAGTGCTTTCCACAAGTCTGAATCGGATATCACACCACCGTTCATGTA AATAATGGCCAGAATATT…	>c36104_g15_i1 ATGCCGAAAGTTACAGCAAATAGTCAAAAATCAGCTCCAATGCCGTCTTGCTCGTCCAAATCTAAGATCTCCACAGTTTCTCAGGTACATGAACAAAATTCCACGCAGAATGATTTAACGACCGAATCTGAAGATTTGGAACGCAAAGCGATCGAACTGGTCCAATATTTATTGATTGCGGATCAGAAAAAGATTCCAGTTCGTAAAATTGACATCAATAACCATATACTAAAAGACCAAAAGAAATACTTTCCAACAATCCTCAAGAAATCTCGGGATATGCTTCAATCAGTATTTGGTGCCAAACTTATTGAATTCGACGATAAATTAAAAAAACGCTACATTTTAATCACAAGCAGAAGCGATATTAGGAGAAATATTGAT…	Non-structural maintenance of chromosomes element 3 homolog	NDNL3	MPKVTANSQKSAPMPSCSSKSKISTVSQVHEQNSTQNDLTTESEDLERKAIELVQYLLIADQKKIPVRKIDINNHILKDQKKYFPTILKKSRDMLQSVFGAKLIEFDDKLKKRYILITSRSDIRRNIDLISSEEESAKLGLLFNILAIIYMNGGVISDSDLWKALRKLGVDPDVHHEVFGDVKKLLTEEFVRQYYLEYVRQSNSEPIQYEFHWGFRAEKELQKKDVLLYVSKIYKTEPSQWKLLWNNCMEEEANRSSSA	Melanoma-associated antigen (IPR037445)	None predicted	None predicted	None predicted	pfam01454: MAGE (melanoma antigen-encoding gene) family	Fusion protein of PCF11 and MAGE-A11; MAGE-A11, PCF 11, ubiquitin ligase, protein complex, LIGASE; 2.19A {Homo sapiens}	non-structural maintenance of chromosomes element 3 homolog [Octopus sinensis]; PREDICTED: melanoma-associated antigen G1-like [Octopus bimaculoides]; non-structural maintenance of chromosomes element 3 homolog [Mizuhopecten yessoensis]; non-structural maintenance of chromosomes element 3 homolog [Pomacea canaliculata]	PV164474
>c35142_g5_i1 GTGAAGACATATCAGAAATCAGGATTGAAAATTTTTTTTGCATCAAAGTTTGTTAAGAAG TGTTACAGTTTGGATGTTTTGTCTCGCCCTTTTTTCTTGAAGCAAACGCCAGATAGAAGC ATATAGAATGCCTTTCGAAATTCCTCATTAAATATGGTATATATCACAGGATTTAGTCCA GAATTTACGTATCCAAGCCATACTATAAAGAGTTCGGCGAAAATCGGAACGCCGCTGCAT GATTGACAGAATGGCAGAATTAAATACATTAGAAAAAAAGGAAGCCAACACAGAATAAAA GCTAACATAACAATGCCAAGGATTCTGGTCGCTTTGCGTTCTTTGGATAAGGATATTTTT TGTTTTTTCTCAAAGAATG…	>c35142_g5_i1 ATGGAAATTTTATTAACAACGAGTTCAATTTTTCCTTTAGAGGAATTTTCATTTCAAAATTTTAGCCTTACAAACTTTAGTGATGAAAACGTGACATTTTCAGATAAAACTATTTATTCCACTCCCAGTGTCACAAATATTTTAATTTCGCTGTTTCTGGCATTGATGATAGTTGGGTGTATTTTTGGAAATGTTCTGGTTATTTTGTCTGTTATTCTTTATAAACCGCTTCGGAGTGTTCAAAACTTTTTCATCGTTTCTCTTGCTGTGTCTGACTTATCAGTAGCAGCTCTTGTAATGCCATTTCATGTGTCGAACCTTGTCCTAGGATACTGGATCTACGGCTGGCTGCTCTGCGAGATATGGTTAACGCTTGATGTACTTC…	probable G-protein coupled receptor 18-like	GPR18	MEILLTTSSIFPLEEFSFQNFSLTNFSDENVTFSDKTIYSTPSVTNILISLFLALMIVGCIFGNVLVILSVILYKPLRSVQNFFIVSLAVSDLSVAALVMPFHVSNLVLGYWIYGWLLCEIWLTLDVLLCTSSILNLCAIAVDRYWAIHDPLNYAQKRTPTRVGLMIAAVWFVSAMVSIPPVFGWNESGQLYNEIEMQCHLTDDRSYVVFSAFGSFYIPLIMMTFIYFKIFLAIRRRLRKRREQTAMCKIKANSTNKEDKKEQSPESTPAKDKDTPPTPVQEDRSIEGAEINSEIHVDSGELRSPVTEVCVTSQNGGTHSRLSKEEKEKHGRGKGKRVKSFFEKKQKISLSKERKATRILGIVMLAFILCWLPFFLMYLILPFCQSCSGVPIFAELFIV…	G protein-coupled receptor, rhodopsin-like (IPR000276) Octopamine receptor (IPR002002)	GO:0007186 G protein-coupled receptor signaling pathway	GO:0004930G protein-coupled receptor activity GO:0004989 octopamine receptor activity	GO:0016021 integral component of membrane	cl28897: seven-transmembrane G protein-coupled receptor superfamily	D(4) dopamine receptor, soluble cytochrome b562 chimera; GPCR, dopamine receptor, antagonist, sodium, SIGNALING PROTEIN-	probable G-protein coupled receptor No18 [Octopus sinensis]; PREDICTED: probable G-protein coupled receptor No18 [Octopus bimaculoides]; Oct-TyrR [Sepia pharaonis]; probable G-protein coupled receptor No18 [Mercenaria mercenaria]	PV164490
>c29332_g10_i1 AAGTTGAGGCACCAAGTCAGTCCGTAATTATCCGCACAGCTTGATTTATTCGTGATCAGT GTTGTTCGAAAACTGAGGTACTACTCTGTCTGTCTGTGTGTCTGTCTATCTCTCACGCGC ACACACACACACACCCTAAAAAGCTAGGTATTTGTTAAATTAAATAAAAAGAATAACCCC AAAATGAAATGAAAATACATTTAAGGAATCAAAGATTAGAATGTACAATAGCAGCAAGGA GGAGAACTGTCCGTCACACTTCTGTTGTAGCTGACCTGAGACTTGTGAGGCGCCACATGC GGGAATTTGTTGAGGTAGCTGTCATGTGTCGGTTTTTCTCTTCATGGCCGCAGAGTATGG CGTTGAAACGTCGACGGA…	>c29332_g10_i1 ATGTTTTTCATTATCGGAGCAACAGGATTTTTCGGTAATCTCTTGGTCATTTACTCTGTAATTAGTGACCGTAAAATGAGATCCTCCGTGACTAATTTATTAATTACTAATTTAGCACTTGCTGACCTTTCAACTTTGATTTCTGGAGTGCCGGATATCGTACTGTTTATTCTGAACCGTGGATGGCTACTGGGTGAAATACCGTGTAAACTGCATCGTTTCGCTATGGTCACTAGTTTATATGTGTCCGTACTTTCATTGTGCGCCGTGTGCATCGAAAGGTACATTGGAATTATCCACCCGTTTGAAGCACATATTGTGTGTAACCGGAGACGTATCATCTGTGTGATATGCATCGTGTGGTTCATATCTTTGGTGACGGGT…	neuropeptide receptor-15 X1	NPR15 X1	MFFIIGATGFFGNLLVIYSVISDRKMRSSVTNLLITNLALADLSTLISGVPDIVLFILNRGWLLGEIPCKLHRFAMVTSLYVSVLSLCAVCIERYIGIIHPFEAHIVCNRRRIICVICIVWFISLVTGLPPLLFNTVMHDKSKDSVGFCRMRFPTNSFLYFMIYKFGEFFLYYFAPLLLQMVLYCIITKQLFLGSEHLHRPVVMTWTETGNRTERSSDALQARKGVVKMLIISVLVYFISYSPIEIMLFYKMISPHAFKDHWSYHVIAIVIAYVNSSANPILYSIFSQNFRRRFNAILCGHEEKNRHMTATSTNSRMWRLTSLRSATTEV	G protein-coupled receptor, rhodopsin-like (IPR000276)	GO:0007186 G protein-coupled receptor signaling pathway	GO:0004930G protein-coupled receptor activity	GO:0016021 integral component of membrane	cd00637: rhodopsin receptor-like class A family of the seven-transmembrane G protein-coupled receptor	Muscarinic acetylcholine receptor M2, Vasopressin V2 receptor chimera; Arrestin, GPCR, complex, signaling, SIGNALING PRO	neuropeptide receptor 15-like [Octopus sinensis]; PREDICTED: neuropeptide receptor 15-like [Octopus bimaculoides]; hypothetical protein OCBIM_22029328mg [Octopus bimaculoides]; neuropeptide receptor 15-like [Pomacea canaliculata]	PV164491
>c33683_g2_i1 TATATATATATATCATTTGTTGAGGAATGGTATAGTCTGCAGAACTGGTTTCAGGATACT GCTGGGAATTATTGTTTCGAAACCCAACCTCCAGGAGATGAAATAATTAAAATAGGAGGA TTTGAACTCTGAACATGGTGGGACGAAAGTATATGTTGTTCTTAAATTTAGTTCAGCCAC CGAAACGAGTCGTATTTAAACAATAATATCCTAGTTAAAGATGAACTCGTAGTTAATACA GGATCTGTAGAATGAGTAGGTATTTACAATCAGTAAGTTAACACTGCACATGGATAGAAT ACATTAAGTGCTCATGAATAACGGTGGGGTACGTACTCATGGTGTGATTATATAATACAG TATTTTCTCCTATCGTTCA…	>c33683_g2_i1 ATGGAGAACAACACAAGCGCTACTCCTCTGTTCTTCAACGAAACTCCTGTCGGACCGGCTTCGCAACAAACTGTCATTTTACTATCGGGATTTTTCTTTTTCGTTGAAATGGTCGGCATCGTCGGCAACGGGCTCGTGATATTCGTCGTAGTCTCGGACCGGAAAATGAGGACCTCTGTCACTAATATGTTTATTATGAATCTGGCAGTGGCAGATCTAATCTTACTCCTGGTTGGAATACCTGACTTGGTGCAGTTCGTCCTCAATAGAGGGTGGCTCCTGAGCCTGGCCTTGTGCAAAGCCATAAGATACCTCCTGGTTGTATCTCTGTACGCATCGGTAATGACGTTGGTAGCTGTCTGCGTGGAAAGATTTATAGCCATTG…	neuropeptide receptor-15 X2	NPR15 X2	MENNTSATPLFFNETPVGPASQQTVILLSGFFFFVEMVGIVGNGLVIFVVVSDRKMRTSVTNMFIMNLAVADLILLLVGIPDLVQFVLNRGWLLSLALCKAIRYLLVVSLYASVMTLVAVCVERFIAIVYPIKAHILCSKKKVILTIVCIWPIALICGLPTVIFNGLLFGHSKLIFCTLMFPKPYDIMYRVLYKYAEAFLYFYFPIGIQIVLYSIIARRLFVSAKELTTRFQMRTENNRKSEKSHEAVKARRGVVKMLMACVIIYVLSYLPPQVLLFYNTFAIKKFESTWSYRVFSISLSYINSAANPVLYSIFSQNFRKKFRISLCYLCTKLGDGIYRRQRSDSFDSHMTSRPVSSLKTSTSKL	G protein-coupled receptor, rhodopsin-like (IPR000276)	GO:0007186 G protein-coupled receptor signaling pathway	GO:0004930G protein-coupled receptor activity	GO:0016021 integral component of membrane	cd00637: rhodopsin receptor-like class A family of the seven-transmembrane G protein-coupled receptor	Muscarinic acetylcholine receptor M2, Vasopressin V2 receptor chimera; Arrestin, GPCR, complex, signaling, SIGNALING PRO	PREDICTED: neuropeptide receptor 15-like [Octopus bimaculoides]; hypothetical protein OCBIM_22012620mg [Octopus bimaculoides]; neuropeptide receptor 15-like [Octopus sinensis]; neuropeptide receptor 15-like [Mercenaria mercenaria]	PV164492
>c32453_g5_i1 AAAAAAAAAAAAAAAGTTAGAAGTAGAACTTAGAAATGAGGAACAGAAAGAATAAAATATCAGTTCCATGAGAAAGTCATTGTGCAGATCATCCGTCAATCAAGTTTCCTGTGTCTGTGGAAACAATGGCACCATAATTATTGGTATTGCTTCGAACAGAGTCTACCTGCCTGGCATCGCCTTTGGAATCATTCTTCAGAACATTGGCAACAAATGGCTTAACGGGTTCCGTCTGTCGGGAATCAGCAGTTAGATGCTGGTACAATGCTTCCTCATCTGAATCCGTTGGAGCACGCTTATAATTTGGCGTCAGCCCTTTAAACCAACCAAAACTGATACGACCAAAGAATACGAGGAGTGTGAAGACCAGAGCAACCAGTGAGAA…	>c32453_g5_i1 ATGGACTCTATTTCTCTCTCATCATCAAAGATCTACTCGCCTGTCTTTTCATCAAACGCCGAAATCTCTTGCAATACCCGGAACTCCTCCTTACCCAGAGGAAATGTATATGGTGGCATTCCTGTGAATTTATTGCTCAATGTTATTGGGTGGCTGATTCTCCTTTTACTTTTCTCACTTCTGCGAAGATTGGCCTGGGACTATGGCAGAATTGCACTGGTTAGTCGCAATGAAGACAAGTGGACGACTTTATTCTACTGCAGCCATGATCAAAACATGTCAGGCTCAAGTGAGTCTTTGGATACAACAATTCACTTACAAGATCGGGGATTTTGTTCATGGATTGCTGCATTTATACGAGTCAAAGATGCAGATATTCTTCGCA…	CSC1-like protein 1 X1	TMEM63A X1	MDSISLSSSKIYSPVFSSNAEISCNTRNSSLPRGNVYGGIPVNLLLNVIGWLILLLLFSLLRRLAWDYGRIALVSRNEDKWTTLFYCSHDQNMSGSSESLDTTIHLQDRGFCSWIAAFIRVKDADILRKCGRDAVQYLSFQRYLLVYLCVICTLSTAVVLPVNFQGNLVGNSTDFGHTTIANVDSSSQLLWIHVLLAIIYLMIAVFFMQHFSHSLQFEEDDQVSKTLMISNIPKDKCFKSIVLQHFQESYEDISILDIQFAYDITKLVKLDSNRRRALEAKVNSENEYHKTGQRPTLRPYHCGQFCCCCNRCGCQNVDAIEYYTEDEMRLSNKVETEKVCAYQRPLGMAFLTLATDVMAEKVHQDFQAVCQGVHNSAVSSVSEEIGVGHWEISYAPSPG…	Calcium permeable stress-gated cation channel 1-like (IPR045122) CSC1-like protein 1 (IPR026957)	None predicted	GO:0005227 calcium activated cation channel activity	GO:0016020 membrane	cl37668: Calcium-dependent channel, 7TM region, putative phosphate; pfam14703: Cytosolic domain of 10TM putative phosphate transporter superfamily; cl16507: Late exocytosis, associated with Golgi transport;	Calcium permeable stress-gated cation channel 1; Mechanically activated ion channel, MEMBRANE PROTEIN; 3.1A {Arabidopsis	CSC1-like protein 2 isoform X2 [Octopus sinensis]; CSC1-like protein 2 isoform X1 [Octopus sinensis]; CSC1-like protein 2 isoform X3 [Octopus sinensis]; CSC1-like protein 2 isoform X4 [Octopus sinensis]; CSC1-like protein 2 isoform X2 [Octopus sinensis];	PV164495
>c32453_g5_i2 AAAAAAAAAAAAAAAGTTAGAAGTAGAACTTAGAAATGAGGAACAGAAAGAATAAAATATCAGTTCCATGAGAAAGTCATTGTGCAGATCATCCGTCAATCAAGTTTCCTGTGTCTGTGGAAACAATGGCACCATAATTATTGGTATTGCTTCGAACAGAGTCTACCTGCCTGGCATCGCCTTTGGAATCATTCTTCAGAACATTGGCAACAAATGGCTTAACGGGTTCCGTCTGTCGGGAATCAGCAGTTAGATGCTGGTACAATGCTTCCTCATCTGAATCCGTTGGAGCACGCTTATAATTTGGCGTCAGCCCTTTAAACCAACCAAAACTGATACGACCAAAGAATACGAGGAGTGTGAAGACCAGAGCAACCAGTGAGAA…	>c32453_g5_i2 ATGGACTCTATTTCTCTCTCATCATCAAAGATCTACTCGCCTGTCTTTTCATCAAACGCCGAAATCTCTTGCAATACCCGGAACTCCTCCTTACCCAGAGGAAATGTATATGGTGGCATTCCTGTGAATTTATTGCTCAATGTTATTGGGTGGCTGATTCTCCTTTTACTTTTCTCACTTCTGCGAAGATTGGCCTGGGACTATGGCAGAATTGCACTGGTTAGTCGCAATGAAGACAATGAACCTGAGACTGAAACAACAAATGCATATAATGTGTGGACGACTTTATTCTACTGCAGCCATGATCAAAACATGTCAGGCTCAAGTGAGTCTTTGGATACAACAATTCACTTACAAGATCGGGGATTTTGTTCATGGATTGCTG…	CSC1-like protein 1 X2	TMEM63A X2	MDSISLSSSKIYSPVFSSNAEISCNTRNSSLPRGNVYGGIPVNLLLNVIGWLILLLLFSLLRRLAWDYGRIALVSRNEDNEPETETTNAYNVWTTLFYCSHDQNMSGSSESLDTTIHLQDRGFCSWIAAFIRVKDADILRKCGRDAVQYLSFQRYLLVYLCVICTLSTAVVLPVNFQGNLVGNSTDFGHTTIANVDSSSQLLWIHVLLAIIYLMIAVFFMQHFSHSLQFEEDDQVSKTLMISNIPKDKCFKSIVLQHFQESYEDISILDIQFAYDITKLVKLDSNRRRALEAKVNSENEYHKTGQRPTLRPYHCGQFCCCCNRCGCQNVDAIEYYTEDEMRLSNKVETEKVCAYQRPLGMAFLTLATDVMAEKVHQDFQAVCQGVHNSAVSSVSEEIGV…	Calcium permeable stress-gated cation channel 1-like (IPR045122) CSC1-like protein 1 (IPR026957)	None predicted	GO:0005227 calcium activated cation channel activity	GO:0016020 membrane	cl37668: Calcium-dependent channel, 7TM region, putative phosphate; pfam14703: Cytosolic domain of 10TM putative phosphate transporter superfamily; cl16507: Late exocytosis, associated with Golgi transport;	Calcium permeable stress-gated cation channel 1; Mechanically activated ion channel, MEMBRANE PROTEIN; 3.1A {Arabidopsis	CSC1-like protein 2 isoform X1 [Octopus sinensis]; CSC1-like protein 2 isoform X2 [Octopus sinensis]; CSC1-like protein 2 isoform X3 [Octopus sinensis]; CSC1-like protein 2 isoform X4 [Octopus sinensis]; PREDICTED: CSC1-like protein 2 [Octopus bimaculoides];	PV164496
>c35015_g4_i1 TTTATATATATATATATATATGAATGAACATATGTTAAATGCTAGGAAATAAACAGATTGTACACTCCCAAGCTGCAAAAGACTGTTCAGTCAGCAATGGTACAACTGATCTATCAAGTGAATTTGCAGCTAAGGAGTGTTCAATTCTCATTAATTTCACAAAAATTAACATATATAAAACTCCATTCATTTCCAACAAAATTGTATTGAGCACTTATATGGTTTTGTACCACAACATAAACAAAAACTACATACATATAGATATGCAAACACACACACATATATCTTTATACACACACAACTTGGTGAAGATGTAGCTTTGATATAAATAACGGTTCTGTAGCAATACAACCAAGTCCAAGATTGTCCTTCCTGTGGTGTATCT…	>c35015_g4_i1 ATGTTAACAATGAACAATTTTTATAGCATTTATATTTTCTTCTTTATTTGCGTTCTTCATCTTACAACATGTTTACCAGAACAAGGGATCAAAGTCATCAAAGCCACACAGAGTAATTCCAAATTCACATTTGTAAAGACAACATATAACCAAACTAAAATTTATGTTAAAATTTCCTGCCAGCCAGGGTCCATTGAACCTGTCAGTCTGAGCATTGCGTGGACTTTGCAGTATTTTCCCTGTGCTAATGAACTTCCTTTGATTGGAGATAATTTGAGTCAATCACAATATATATCCTACTCTGTCCATACTGGTACCGGCCTCTCTAAGATTGAGATGTCTTCGAATAAAACACTTCCCATGGTGTGCAAAAGTCCCATGTTTT…	Transmembrane protein 87A	TMEM87A	MLTMNNFYSIYIFFFICVLHLTTCLPEQGIKVIKATQSNSKFTFVKTTYNQTKIYVKISCQPGSIEPVSLSIAWTLQYFPCANELPLIGDNLSQSQYISYSVHTGTGLSKIEMSSNKTLPMVCKSPMFLPKWNTESYRVVDITRENATKDILKSRRHTRSVKSPVQNSTAATVAMREHEKHSFVASTWHDGPYAFFLEITSKKEFTADITIRMVGKHGYLSANEWPLLLFFGIMGLLYIFYGIVWLLLLACNWRDLLRIQFWIGAVILLGMLEKAVFYAEYQSISSTGVSVRGAVIFAELVSCFKRMLARMLVVIVSLGFGIVKPRLGLTFHKVLCVGMLYFILASIEGCLRALKPKSDQSKELMLANVPLAVVDAAICWWIFSGLVQTTRTLRLRRNI…	Transmembrane protein GPR107/GPR108-like (IPR009637)	None predicted	None predicted	GO:0016021 integral component of membrane	pfam06814: Lung seven transmembrane receptor	Protein wntless homolog; Wnt signaling Wnt secretion WLS Wnt3a cryo-EM palmitoleoylation membrane protein; HET: LPE, PAM	transmembrane protein 87A isoform X1 [Octopus sinensis]; PREDICTED: transmembrane protein 87A-like [Octopus bimaculoides]; transmembrane protein 87A isoform X2 [Octopus sinensis]; Transmembrane protein 87A,Transmembrane protein 87B [Sepia pharaonis]	PV164497
>c37278_g1_i1 TTTTTTTTATTTTATGTACATATTTTATTCATGATCACCATAGAGATCAAAACAATTAGG AAGTGGTTGTTTTATATTGAAAATGATTAAGAAAAACAGTTTGTTCAGAAAATAGCGGCA TCTGTATGGAAAAGCAACATGGTTTCATTTCCATGTATTGCTGTTGAGATAAGTTTCTAA GTTTCCTTTTTGATTATTCGTCATTTCTTTTGGAAGTCAGTGCTTCAGCGAAAGTATTAG AGGCAGCTCTTTTGCTGACACTGCGTCCAAACCTGGGTCGACCAACAATGGCATAGTATT CATTGAGGGCTTTAAGATACTTTCTAAGCTCTTCGGGACTTCTGAATTCAGAGGGACGGT TGGGAGGTGCAAGCATACT…	>c37278_g1_i1 ATGCAGAAAATCATCATCACTCTTCTAGTTGTTGGGATTATGTTTGCTATGCAGGTTTCCTGCCAGGAAAGTATGCTTGCACCTCCCAACCGTCCCTCTGAATTCAGAAGTCCCGAAGAGCTTAGAAAGTATCTTAAAGCCCTCAATGAATACTATGCCATTGTTGGTCGACCCAGGTTTGGACGCAGTGTCAGCAAAAGAGCTGCCTCTAATACTTTCGCTGAAGCACTGACTTCCAAAAGAAATGACGAATAA	Pro-neuropeptide F	NPF	MQKIIITLLVVGIMFAMQVSCQESMLAPPNRPSEFRSPEELRKYLKALNEYYAIVGRPRFGRSVSKRAASNTFAEALTSKRNDE	Pancreatic hormone-like (IPR001955)	None predicted	GO:0005179 hormone activity	GO:0005576 extracellular region	smart00309: Pancreatic hormones / neuropeptide F / peptide YY family	NEUROPEPTIDE F; neuropeptide F, Moniezia expansa, NPF, UNKNOWN FUNCTION; HET: NH2; NMR {N/A} SCOP: j.6.1.1	uncharacterized protein LOC115221105 [Octopus sinensis]; PREDICTED: pro-neuropeptide Y-like [Octopus bimaculoides]; hypothetical protein OCBIM_22027256mg [Octopus bimaculoides]; hypothetical protein LOTGIDRAFT_229397 [Lottia gigantea]; neuropeptide F [Lottia gigantea]; neuropeptide F [Idiosepius paradoxus]	PV164498
	>c27346_g1_i2 ATGACGTCATCGGCAACTATTACCACTGAAAGGATATTCAATCAGACTATGAAAGTTCCATTTCACTTCAGCATCAACGATGCCAAGACAATTCTACAGCAAGAAGCAGAATCAAAATGGTTTACTCCCACAGCTGAAATGTTCTTCATTTTTTCCTATTCTGTTCTAATATGTTTTGGCTCAGTTGGCAATTCCTTGGTTTGCTACATTGTGATGCGTAGCCCAGGGATGCGAACAGCCCGTAACATGTTCATCTTTAATCTGGCAATATCAGATTTAAGTCTATGTTTATTTACACAGTCCTTGAATTTATACCGTACTTTGAATAACCAGTGGAAGCTTGGTGCTTTCATGTGTAAATTTGGTTCTTTATTCCAGGGAATTA…	Neuropeptide F receptor	NPFR	MTSSATITTERIFNQTMKVPFHFSINDAKTILQQEAESKWFTPTAEMFFIFSYSVLICFGSVGNSLVCYIVMRSPGMRTARNMFIFNLAISDLSLCLFTQSLNLYRTLNNQWKLGAFMCKFGSLFQGINIFVSTSSIMAIALYRFQVIVHPTISGVRWRLRVTVALIAIWVVSFLLASPLLVFTIHKSSQPIEQVDIYLYHCIEDVRLRLEKGAYSVASLIFQYLGPGIIVILAHTKIFSKLNYRIVNRSQMTPALHNSCGYKSQERKAKRKRKTKILLTTIAVVFALSWLPLNVFNILIDFKGSAFIHKNIDVNLTFGICHLLVLSSACTNPVLYGWLNENFRREFFSILSCCICASNFRKRLRSLRATTRADDDHEIAVYQQSDYPGEQSIPKDRYL…	G protein-coupled receptor, rhodopsin-like (IPR000276) Neuropeptide Y receptor family (IPR000611)	GO:0007186 G protein-coupled receptor signaling pathway	GO:0004930 G protein-coupled receptor activity GO:0004983 neuropeptide Y receptor activity	GO:0016021 integral component of membrane	cd15203: neuropeptide Y receptors and related proteins	Orexin receptor type 2,GlgA glycogen synthase,Orexin receptor type 2; G PROTEIN-COUPLED RECEPTOR, OREXIN NEUROTRANSMITTER; Neuropeptide Y receptor type 1,T4 Lysozyme,Neuropeptide Y receptor type 1; G Protein-Coupled Receptor Neuropeptide Y Y1	neuropeptide F receptor-like isoform X1 [Octopus sinensis]; neuropeptide F receptor-like isoform X2 [Octopus sinensis]; PREDICTED: neuropeptide F receptor-like [Octopus bimaculoides]; NPFR [Sepia pharaonis]	MN081829
>c31111_g5_i1 AAAAGTACATAATTTAAAATATGTATAGAAACAAAACAAAATGCATTAACATCATGGATTATGAACATTATCTTAGAGTAATCGTATATGTACTGCTACCATATATACAAAGATTAGGATACAATTGTATGCAATTAAAAAGTTTTTAAAACAATGGTTTTTTTTAGAGAACTATAACCTTTAATCGTTCGTGTTATAGTAAACCGTTTATCTTTTTGGTTTTTAAGAAATGTAGCTGTGATTTGTTTCTTACTAATTGCTTTTCAATAGACTTGATCGTCCACTTTTTCATATTTTAACAGTTTTATTATCTTGTCCAAAGAGGAAGTGACTCATGAGCTCTGTTTGAAAACTATTTAAATAAACTTTGTAATAAGCAAAATGT…	>c31111_g5_i1 ATGGAATACCAAAATTACGAAGATTCAGAGGCATATTCTAACCTCACCAACCAATATACCTCCGACGGGCCGCTGGATTATGATGACTCTACGAAAGGATCAATCGAAAATCTAATCATCGGATTTCTCCGGAGCTACGTGAATCCGTTAATATCTACGGTTGGAATCATTGGAAATTTAATCTCAATTTGGGTGTTTTCCGCGAAAGGTCTACGAAAATTATCATCATCAGTTTATGTCCAAGCCGTACTAGTATCTGATACATTTTTCTTGGTTACAATTTTAGCAGTATGGTTGGAATCATTCAACTACATGGCAATGCATGTAAATGGAATTTGCCAAGGAAATATTTATTTGTCATATGTGAGCAGTTTCTTGTCTGTTT…	Neurotensin receptor-like	NTSR1	MEYQNYEDSEAYSNLTNQYTSDGPLDYDDSTKGSIENLIIGFLRSYVNPLISTVGIIGNLISIWVFSAKGLRKLSSSVYVQAVLVSDTFFLVTILAVWLESFNYMAMHVNGICQGNIYLSYVSSFLSVWYVVCITIENYITICHPLKLKTVCTFKRARITTLTFAFAGLVMFSVIIPITKPQKPLYSPHNSSDKLVCKTIVEYTNLMNILTYVDTVITILLPMIAIVGLISMIIVETIRSVHKKQIRLANKENQSKKLSDVPQVRVAKLLFAISISFLLLNLPSYCARLVYIFVPYAFPHDSITSFTVYQCLLHISYSSFALKFFILYIFSGNFRKVLFKKLFCCFPHLSTDTRATERIKLTTPAFDMVHS	G protein-coupled receptor, rhodopsin-like (IPR000276)	GO:0007186 G protein-coupled receptor signaling pathway	GO:0004930 G protein-coupled receptor activity	GO:0016021 integral component of membrane	cl28897: seven-transmembrane G protein-coupled receptor superfamily	Muscarinic acetylcholine receptor M2, Vasopressin V2 receptor chimera; Arrestin, GPCR, complex, signaling, SIGNALING PRO	neurotensin receptor type 1-like [Octopus sinensis] PREDICTED: neurotensin receptor type 1-like [Octopus bimaculoides] neuropeptides capa receptor-like [Gigantopelta aegis] neuropeptides capa receptor-like [Gigantopelta aegis]	PV164499
	>c31111_g5_i2 ATGGAATACCAAAATTACGAAGATTCAGAGGCATATTCTAACCTCACCAACCAATATACCTCCGACGGGCCGCTGGATTATGATGACTCTACGAAAGGATCAATCGAAAATCTAATCATCGGATTTCTCCGGAGCTACGTGAATCCGTTAATATCTACGGTTGGAATCATTGGAAATTTAATCTCAATTTGGGTGTTTTCCGCGAAAGGTCTACGAAAATTATCATCATCAGTTTATGTCCAAGCCGTACTAGTATCTGATACATTTTTCTTGGTTACAATTTTAGCAGTATGGTTGGAATCATTCAACTACATGGCAATGCATGTAAATGGAATTTGCCAAGGAAATATTTATTTGTCATATGTGAGCAGTTTCTTGTCTGTTT…	Neurotensin receptor1-like	NTSR1	MEYQNYEDSEAYSNLTNQYTSDGPLDYDDSTKGSIENLIIGFLRSYVNPLISTVGIIGNLISIWVFSAKGLRKLSSSVYVQAVLVSDTFFLVTILAVWLESFNYMAMHVNGICQGNIYLSYVSSFLSVWYVVCITIENYITICHPLKLKTVCTFKRARITTLTFAFAGLVMFSVIIPITKPQKPLYSPHNSSDKLVCKTIVEYTNLMNILTYVDTVITILLPMIAIVGLISMIIVETIRSVHKKQIRLANKENQSKKLSDVPQVRVAKLLFAISISFLLLNLPSYCARLVYIFVPYAFPHDSITSFTVYQCLLHISYSSFALKFFILYIFSGNFRKVLFKKLFCCFPHLSTDTRATERIKLTTPAFDMVHS	G protein-coupled receptor, rhodopsin-like (IPR000276)	GO:0007186 G protein-coupled receptor signaling pathway	GO:0004930 G protein-coupled receptor activity	GO:0016021 integral component of membrane	cl28897: seven-transmembrane G protein-coupled receptor superfamily	Muscarinic acetylcholine receptor M2, Vasopressin V2 receptor chimera; Arrestin, GPCR, complex, signaling, SIGNALING PRO	neurotensin receptor type 1-like [Octopus sinensis] PREDICTED: neurotensin receptor type 1-like [Octopus bimaculoides] neuropeptides capa receptor-like [Gigantopelta aegis] neuropeptides capa receptor-like [Gigantopelta aegis]	PV164500
>c32050_g13_i1 GCGGAAACTAGGCAAGCAGACGACTTCCTGTTCCGCCATCGGGATGCGATTTATAAGTACGTTTGATTCATTTTTAAACCAATTTCTCTCGTCTTTCTTCACAACCGAATATTCCTTTCATATGTTGACGCAGCCACTTTACCTGTCCAGACAAGCCTGAGGACGTTCCTACCTTGATTTACAAGATGTGGTGGAACATTTTCATTAATATCTTCAATATTATTGTTTCCATTACTCAACTAAGATGAAGATGTCAAGGCAAAACTTCACTGTGAGAATTCCTGCGAGGAATCAGTTTGATTTCTCTTTGATAACATTCTATTTAATCAACTCTTTGCTCTAGTTGTGACGTTCTTCCACACACACACACCCCTCTGTGTAGGC…	>c32050_g13_i1 ATGCTTGTAAACAGAAAGACAAGTTTCCGAGAAAACATGGCACTATCTGATTACGGACCAGACGAAAATGTCAATGATACCACAGATATCGACTGGGTGAAAAAAGCTTGGGTTCGACGAATGTTTCGCGTTTGTGCCCTAATTAGTATGATATCTGTTAGTATGAACACCCCTAAGACATTTGAATATCAACCAAAATTAAAATATGTCACCTTCATCACAGATTTACTTATTACATTTCTGTTTACAACAGAGATGATAGCTGAAATGCATATACGAGGCATTGTCAAGGGAGAAGTTCCTTATTTAAAAGACCGGTGGTGCCAGTTTGATGGTTTTATGGTTCTTTGTCTTTGGTTATCAGTTATGTTACAGATATTTGAA…	Sodium leak channel non-selective protein X1	NALCN X1	MLVNRKTSFRENMALSDYGPDENVNDTTDIDWVKKAWVRRMFRVCALISMISVSMNTPKTFEYQPKLKYVTFITDLLITFLFTTEMIAEMHIRGIVKGEVPYLKDRWCQFDGFMVLCLWLSVMLQIFEMREISSDYAFLSLLRCPRPLILVRVFRVFLKFQLPKTRINSIFKRSGQQIYNVTMFFLFFMSLYGILGVQFFGEMKHHCVINGTDPKNVSLESFAIPDTFCSPDRGSGYQCPLGMECIALQLNRKQSGFDGFDMFAMSFFTVYKSASQEGWVFLMYDTVDSLPSWRSPLYFISLIFFLAWLVKNVFIAVIIETFAEIRVQFQTMWGPRGSDANSDSSQVIQSDGVTWKLVFIDEDKAQGRAPPIFQKILRSNVFHISLLLLVMLNAFTAAS…	Voltage-dependent calcium channel, alpha-1 subunit (IPR002077) Sodium leak channel non-selective protein (IPR028823)	GO:0070588 calcium ion transmembrane transport GO:0006811 ion transport GO:0055085 transmembrane transport	GO:0005245 voltage-gated calcium channel activity GO:0005216 ion channel activity GO:0005261 cation channel activity	GO:0005891 voltage-gated calcium channel complex GO:0016020 membrane	pfam00520: Ion transport protein; This family contains sodium, potassium and calcium ion channels	Sodium leak channel non-selective protein; ion channel, membrane protein, complex, cysteine rich domain; HET: PEV, Y01,	sodium leak channel non-selective protein-like isoform X3 [Octopus sinensis] PREDICTED: sodium leak channel non-selective protein-like [Octopus bimaculoides] NALCN [Sepia pharaonis] NALCN [Sepia pharaonis]	PV164501
>c32050_g13_i2 GACCCAAAAGGGCTGGATTGAAGTTATGCATATAACAATGTGGAAAACTGGAAAAGTAGC ACCCCTTGTCGCCATCTATTTCATATTCTACCACCTTTTTGTAACGTTGATTGTAATCAG TTTGTTTGTTGCCGTTATTCTCGATAATTTGGAATTGGATGAAGACATAAAAAAACTGAA GCAGCACAAAGCCCGCGAACAAATCGCTGACATACAGCAAAAGCTACCCCTTCGCCTGCG CATCTTCACAAAGTTTTCTGACCATCCACAGATGGTACGGCTGTATCGTATCCCTGGGGA TTTCCTCCTGGCTGACATCCGAGAGAGTTTCATGCGTCAGTTTGTAAATGAAGAACATAC AAGCGGGCTGAAAAACTT…	>c32050_g13_i2 ATGCATATAACAATGTGGAAAACTGGAAAAGTAGCACCCCTTGTCGCCATCTATTTCATATTCTACCACCTTTTTGTAACGTTGATTGTAATCAGTTTGTTTGTTGCCGTTATTCTCGATAATTTGGAATTGGATGAAGACATAAAAAAACTGAAGCAGCACAAAGCCCGCGAACAAATCGCTGACATACAGCAAAAGCTACCCCTTCGCCTGCGCATCTTCACAAAGTTTTCTGACCATCCACAGATGGTACGGCTGTATCGTATCCCTGGGGATTTCCTCCTGGCTGACATCCGAGAGAGTTTCATGCGTCAGTTTGTAAATGAAGAACATACAAGCGGGCTGAAAAACTTGGTCGTCGATAGACACAACTCTCATGACATG…	Sodium leak channel non-selective protein isoform X2	NALCN X2	MHITMWKTGKVAPLVAIYFIFYHLFVTLIVISLFVAVILDNLELDEDIKKLKQHKAREQIADIQQKLPLRLRIFTKFSDHPQMVRLYRIPGDFLLADIRESFMRQFVNEEHTSGLKNLVVDRHNSHDMSLFMKSSPMRLIKSMSHAARGAGMMEKKAGIHSIMRDSNQQRIMSGDSTQMIWSKSLLSQQHQIRLDRRSFRAGSRPSSLKMKSSTMKENGDIHGVTLTSSRRTEDFDIKVWQQRKQQAEFKRSQQEEELRENHPYFDTPLFAVGRESRFRRFCQMVVNARYKYMLKDPVTGKEIISRSKRLHKLLGLVTYLDWMMIIVTVLSCISMILETPNYRVENEPKLQFAEYIFVMCMSIEMLLKILASGFFFTPKAVVRDFSGVLDLFIYTTSLL…	Sodium leak channel non-selective protein (IPR028823)	GO:0006811 ion transport GO:0055085 transmembrane transport	GO:0005261 cation channel activity GO:0005216 ion channel activity	GO:0016020 membrane	pfam00520: Ion transport protein; This family contains sodium, potassium and calcium ion channels	Sodium leak channel non-selective protein; ion channel, membrane protein, complex, cysteine rich domain; HET: PEV, Y01,	sodium leak channel non-selective protein-like isoform X2 [Octopus sinensis] sodium leak channel non-selective protein-like isoform X1 [Octopus sinensis] sodium leak channel non-selective protein-like isoform X3 [Octopus sinensis] PREDICTED: sodium leak channel non-selective protein-like [Octopus bimaculoides] NALCN [Sepia pharaonis]	PV164502
>c29520_g1_i2 ATTATTTATTAATTAATTAATTAACGAACTAATTAATATATTTGCTGGGCTTCCCCTACG TTGTCGTATATCATCAGTTATATTCTTTTTTGGTTGGTGCTAAACTAAAACAACTTCGGA CCCATAATGTTCACAAGATGGCCGCTGGTAGCTTTGTTATGTTTGACGACGATTGCAGCG CTCCTAACGTGGCAAGAAGTGTCTGCTCGCAGTGATAATGTTACCGGCAACGATATATCG AAAGCACACATTCATAAAAGGGAAGACAATCCACCTCATGGAGGACACAAGAAACATTCA GAATCGAATGAAACCGCTGGCGTTGATTTGGTCGAACTGAAGTTCGAGGAAGTTGAGAGT CCGTTTATCGTCTGCTGTG…	>c29520_g1_i2 ATGTTCACAAGATGGCCGCTGGTAGCTTTGTTATGTTTGACGACGATTGCAGCGCTCCTAACGTGGCAAGAAGTGTCTGCTCGCAGTGATAATGTTACCGGCAACGATATATCGAAAGCACACATTCATAAAAGGGAAGACAATCCACCTCATGGAGGACACAAGAAACATTCAGAATCGAATGAAACCGCTGGCGTTGATTTGGTCGAACTGAAGTTCGAGGAAGTTGAGAGTCCGTTTATCGTCTGCTGTGTGGTGCTCATTGCGGCCCTCAGCAAACTCGGTTTCCATTATTCAAACTTTTTGTCATCAATTGTTCCAGAATCATGTATGCTCATCCTCGTCGGTACCATTGTTGGTGCTATTATACATTTTACTAATATCG…	sodium/hydrogen exchanger 2 X1	SLC9B2 X1	MFTRWPLVALLCLTTIAALLTWQEVSARSDNVTGNDISKAHIHKREDNPPHGGHKKHSESNETAGVDLVELKFEEVESPFIVCCVVLIAALSKLGFHYSNFLSSIVPESCMLILVGTIVGAIIHFTNIASELPRFFTPHQFFIYLLPPIILEASYSLNDKVFYENLGSVLIFAVVATILNFLFIGLTLYGLAVIGAMGEITIQFIPILVFSSLIVAVDPVAVLAVFQEMGVNSVLYFLVFGESLLNDGVTVVLYNVMQTYNEMDVIHGEQVALGVAKFFVVCIGGFSMGTLVGCICAVITKFTSSVKVLEPLTIFSLAFLSYLLAEMFAFSGIISLIGCGLIQAQYAFNNITRKSKTTVKYFAKVASTATEIVIFLFLGLALVEPNHEWHTGFVLWTIF…	Cation/H+ exchanger, CPA1 family (IPR018422) Na+/H+ exchanger (IPR004709)	GO:0006814 sodium ion transport GO:0006885 regulation of pH GO:0055085 transmembrane transport GO:0006812 cation transport	sodium:proton antiporter activity (GO:0015385) solute:proton antiporter activity (GO:0015299)	integral component of membrane (GO:0016021)	cl36743: sodium/hydrogen exchanger 3; The Monovalent Cation:Proton Antiporter-1 (CPA1) Family	Sodium/hydrogen exchanger 1; Transporter, MEMBRANE PROTEIN; HET: LBN; 3.4A {Homo sapiens}	Na(+)/H(+) exchanger beta isoform X2 [Octopus sinensis] Na(+)/H(+) exchanger beta isoform X1 [Octopus sinensis] PREDICTED: sodium/hydrogen exchanger 2-like isoform X2 [Octopus bimaculoides] hypothetical protein OCBIM_22028267mg [Octopus bimaculoides] PREDICTED: sodium/hydrogen exchanger 1-like isoform X1 [Octopus bimaculoides]	PV164544
>c29520_g1_i1 ATTATTTATTAATTAATTAATTAACGAACTAATTAATATATTTGCTGGGCTTCCCCTACG TTGTCGTATATCATCAGTTATATTCTTTTTTGGTTGGTGCTAAACTAAAACAACTTCGGA CCCATAATGTTCACAAGATGGCCGCTGGTAGCTTTGTTATGTTTGACGACGATTGCAGCG CTCCTAACGTGGCAAGAAGTGTCTGCTCGCAGTGATAATGTTACCGGCAACGATATATCG AAAGCACACATTCATAAAAGGGAAGACAATCCACCTCATGGAGGACACAAGAAACATTCA GAATCGAATGAAACCGCTGGCGTTGATTTGGTCGAACTGAAGTTCGAGGAAGTTGAGAGT CCGTTTATCGTCTGCTGTG…	>c29520_g1_i1 ATGTTCACAAGATGGCCGCTGGTAGCTTTGTTATGTTTGACGACGATTGCAGCGCTCCTAACGTGGCAAGAAGTGTCTGCTCGCAGTGATAATGTTACCGGCAACGATATATCGAAAGCACACATTCATAAAAGGGAAGACAATCCACCTCATGGAGGACACAAGAAACATTCAGAATCGAATGAAACCGCTGGCGTTGATTTGGTCGAACTGAAGTTCGAGGAAGTTGAGAGTCCGTTTATCGTCTGCTGTGTGGTGCTCATTGCGGCCCTCAGCAAACTCGGTTTCCATTATTCAAACTTTTTGTCATCAATTGTTCCAGAATCATGTATGCTCATCCTCGTCGGTACCATTGTTGGTGCTATTATACATTTTACTAATATCG…	sodium/hydrogen exchanger 1 X1	SLC9A1 X1	MFTRWPLVALLCLTTIAALLTWQEVSARSDNVTGNDISKAHIHKREDNPPHGGHKKHSESNETAGVDLVELKFEEVESPFIVCCVVLIAALSKLGFHYSNFLSSIVPESCMLILVGTIVGAIIHFTNIASELPRFFTPHQFFIYLLPPIILEASYSLNDKVFYENLGSVLIFAVVATILNFLFIGLTLYGLAVIGAMGEITIQFIPILVFSSLIVAVDPVAVLAVFQEMGVNSVLYFLVFGESLLNDGVTVVLYNVMQTYNEMDVIHGEQVALGVAKFFVVCIGGFSMGTLVGCICAVITKFTSSVKVLEPLTIFSLAFLSYLLAEMFAFSGIISLIGCGLIQAQYAFNNITRKSKTTVKYFAKVASTATEIVIFLFLGLALVEPNHEWHTGFVLWTIF…	Cation/H+ exchanger, CPA1 family (IPR018422) Na+/H+ exchanger (IPR004709)	GO:0006814 sodium ion transport GO:0006885 regulation of pH GO:0055085 transmembrane transport GO:0006812 cation transport	sodium:proton antiporter activity (GO:0015385) solute:proton antiporter activity (GO:0015299)	integral component of membrane (GO:0016021)	cl36743: sodium/hydrogen exchanger 3; The Monovalent Cation:Proton Antiporter-1 (CPA1) Family	Sodium/hydrogen exchanger 1; Transporter, MEMBRANE PROTEIN; HET: LBN; 3.4A {Homo sapiens}	Na(+)/H(+) exchanger beta isoform X1 [Octopus sinensis] Na(+)/H(+) exchanger beta isoform X2 [Octopus sinensis] PREDICTED: sodium/hydrogen exchanger 1-like isoform X1 [Octopus bimaculoides] hypothetical protein OCBIM_22028267mg [Octopus bimaculoides] PREDICTED: sodium/hydrogen exchanger 2-like isoform X2 [Octopus bimaculoides]	PV164545
>c35021_g2_i4 CTCCCCCCGTCTCTTTCTCTTTATTCCTACCCTTCTCCTCCTCCCACTCACACCTGTTAT TCTTCTCTGTTTCCTTTCCTCTCTTCCATATATCTTTTCCTTCTTTTCCTATCAAAGTCC TTCGATTCTATTTATTTATTTATTTATTTCCCCCTTCTTCTCTCTCTCTCTCTATCTTTC GTCGTCACAAATCCATTCGACCGACCAACTCCTACACCTTTTCGCACAATCTTTTCGCTC CTCATTACCACCTTACAATGTACCCCCCTGGTACCCAAAGTATCGGTCATTGTGTCAACT TACAACCGACAGATACCTAAAATTCATTAAACAGACCTCTAAAACGGAAGTTTTTCATTT ACAGACAAAATTATTCTTA…	>c35021_g2_i4 ATGCTTGCATTTACCAAAAACAGAATGGATGTGCTGTTAGTGTTGTTAATTTTAGCTATATTTCCCACACGTACCACATGTACGTGTAGCCGAGGAGAATCTGGTCTTAAAATTACTAACTGTACAGGACCTGATGACGATAATCTCAGCGTTGCCAATTTCAACTTCCATGCTGTTGCGCAACCATTCATCGTTGTCATTGTGGTGATGATAGCTACTTTAAGCAAACTCTTGTACCATTATGCTGGCATGCTATCGTCTGTCATTCCAGAATCTTGCATGCTGGTTATTCTTGGGATTGCTCTTGGCGGTTTAATCCATGTCCTGGGATATTCAGCACAGTTTCCTAAATTTTTCACTCCACATGATTTCTTTCTTTATCTTC…	sodium/hydrogen exchanger 2 X2	SLC9B2 X2	MLAFTKNRMDVLLVLLILAIFPTRTTCTCSRGESGLKITNCTGPDDDNLSVANFNFHAVAQPFIVVIVVMIATLSKLLYHYAGMLSSVIPESCMLVILGIALGGLIHVLGYSAQFPKFFTPHDFFLYLLPPIILEAAYSLNDSIFYDNIGSVLIYAVIGTFINCIIISLSLWGLSLAPEITGVDSLQLTEFLVFGSIIVAVDPVAVLAIFSEVGVNSNLYILVFGESLLNDGVSVVLYSVMQAYNQMDSIGSLEIFLGVVKFLVVSVGGLLVGILVGILSAVLTKYTYHVKVVEPITVFACAFLSYLMADMFELSGIISLIGCGMMQDQYSLRNVGQKSATSIKYFIKVASSANEIVIFLFLGMAVVRHNHVWSTGFILWAVFLCLIVRFIVCYSLTYL…	Cation/H+ exchanger, CPA1 family (IPR018422) Na+/H+ exchanger (IPR004709)	GO:0006814 sodium ion transport GO:0006885 regulation of pH GO:0055085 transmembrane transport GO:0006812 cation transport	sodium:proton antiporter activity (GO:0015385) solute:proton antiporter activity (GO:0015299)	integral component of membrane (GO:0016021)	cl36743: sodium/hydrogen exchanger 3; The Monovalent Cation:Proton Antiporter-1 (CPA1) Family	Sodium/hydrogen exchanger 1; Transporter, MEMBRANE PROTEIN; HET: LBN; 3.4A {Homo sapiens}	Na(+)/H(+) exchanger beta [Octopus sinensis] PREDICTED: sodium/hydrogen exchanger 2-like [Octopus bimaculoides] hypothetical protein OCBIM_22002111mg [Octopus bimaculoides] Na(+)/H(+) exchanger beta isoform X1 [Octopus sinensis] PREDICTED: sodium/hydrogen exchanger 1-like isoform X1 [Octopus bimaculoides]	PV164546
>c35021_g2_i2 TCCAGCCGACAGCATTGCCAAAGAAGATGCTTGCATTTACCAAAAACAGAATGGATGTGC TGTTAGTGTTGTTAATTTTAGCTATATTTCCCACACGTACCACATGTACGTGTAGCCGAG GAGAATCTGGTCTTAAAATTACTAACTGTACAGGACCTGATGACGATAATCTCAGCGTTG CCAATTTCAACTTCCATGCTGTTGCGCAACCATTCATCGTTGTCATTGTGGTGATGATAG CTACTTTAAGCAAACTCTTGTACCATTATGCTGGCATGCTATCGTCTGTCATTCCAGAAT CTTGCATGCTGGTTATTCTTGGGATTGCTCTTGGCGGTTTAATCCATGTCCTGGGATATT CAGCACAGTTTCCTAAATT…	>c35021_g2_i2 ATGCTTGCATTTACCAAAAACAGAATGGATGTGCTGTTAGTGTTGTTAATTTTAGCTATATTTCCCACACGTACCACATGTACGTGTAGCCGAGGAGAATCTGGTCTTAAAATTACTAACTGTACAGGACCTGATGACGATAATCTCAGCGTTGCCAATTTCAACTTCCATGCTGTTGCGCAACCATTCATCGTTGTCATTGTGGTGATGATAGCTACTTTAAGCAAACTCTTGTACCATTATGCTGGCATGCTATCGTCTGTCATTCCAGAATCTTGCATGCTGGTTATTCTTGGGATTGCTCTTGGCGGTTTAATCCATGTCCTGGGATATTCAGCACAGTTTCCTAAATTTTTCACTCCACATGATTTCTTTCTTTATCTTC…	sodium/hydrogen exchanger 2 X3	SLC9B2 X3	MLAFTKNRMDVLLVLLILAIFPTRTTCTCSRGESGLKITNCTGPDDDNLSVANFNFHAVAQPFIVVIVVMIATLSKLLYHYAGMLSSVIPESCMLVILGIALGGLIHVLGYSAQFPKFFTPHDFFLYLLPPIILEAAYSLNDSIFYDNIGSVLIYAVIGTFINCIIISLSLWGLSLAPEITGVDSLQLTEFLVFGSIIVAVDPVAVLAIFSEVGVNSNLYILVFGESLLNDGVSVVLYSVMQAYNQMDSIGSLEIFLGVVKFLVVSVGGLLVGILVGILSAVLTKYTYHVKVVEPITVFACAFLSYLMADMFELSGIISLIGCGMMQDQYSLRNVGQKSATSIKYFIKVASSANEIVIFLFLGMAVVRHNHVWSTGFILWAVFLCLIVRFIVCYSLTYL…	Cation/H+ exchanger, CPA1 family (IPR018422) Na+/H+ exchanger (IPR004709)	GO:0006814 sodium ion transport GO:0006885 regulation of pH GO:0055085 transmembrane transport GO:0006812 cation transport	sodium:proton antiporter activity (GO:0015385) solute:proton antiporter activity (GO:0015299)	integral component of membrane (GO:0016021)	cl36743: sodium/hydrogen exchanger 3; The Monovalent Cation:Proton Antiporter-1 (CPA1) Family	Sodium/hydrogen exchanger 1; Transporter, MEMBRANE PROTEIN; HET: LBN; 3.4A {Homo sapiens}	Na(+)/H(+) exchanger beta [Octopus sinensis] PREDICTED: sodium/hydrogen exchanger 2-like [Octopus bimaculoides] hypothetical protein OCBIM_22002111mg [Octopus bimaculoides] Na(+)/H(+) exchanger beta isoform X2 [Octopus sinensis] Na(+)/H(+) exchanger beta isoform X1 [Octopus sinensis]	PV164547
>c30554_g1_i3 TATGCAAGTACATCTCTGTAATATTTTAAAACAATATTATTTCTTCTGAATATTAGAAAA AAATGAGAGAATTGACTGAACAAATTGGGGGCAGATTCTATTTCCCTCTCAACCAAAAAA TCTACTTTTCTGTACAAGTCTGCCATGATCCAGCAGAAGATCATGTGATATTAGAGTATT GACATCTAAAATAAAACGGTGTTTCTGCTACAATCTTGACATTGATTCAATATTATCCGA AATATCTTCTATAGAATCTCCAGTATAGCCGATGCCATTTCTGTGACCGTTTTCTGGCTT CTTAAAATCGTGATCACCCAAATAAAATCTAATTTCCTTGTTTGTAGAATTCTCAGAATT CGTTTTAGATTTCACATAT…	>c30554_g1_i3 ATGGACAACTTCCATCAGATGCCGGAAATTACCGGTAAAGATATTGGTTTCGGCTTCCTCAAGTTCTTGGTCAGTGCTGGAGTTAGTTCTCTGATGGGTTCTTTGATTGGCATTTTCTCCACAGTGGCCTGCAAGTTCACCTATGTCAAACATGTGTTGGAACCAGCCATCCTTATAATTACGGCCTACCTGTCCTACGTCTTAGCAGAGTCGTTTGAATTGTCAGGAATTATATGTATGATAGTATGTGGCCTGATCCAAGCTCAATATGCCTTCCACAATATCAACCCTAAATCGCGAACTAATTTAAAATTCATCATCAAAACAATAGGGCTGGCAGCAGAATTAGTGATATTCATATTCTTGGGCATTTCTGTAGCTCGGA…	sodium/hydrogen exchanger 2 X4	SLC9B2 X4	MDNFHQMPEITGKDIGFGFLKFLVSAGVSSLMGSLIGIFSTVACKFTYVKHVLEPAILIITAYLSYVLAESFELSGIICMIVCGLIQAQYAFHNINPKSRTNLKFIIKTIGLAAELVIFIFLGISVARTRHVWNAGFIIWSLVACIFSRTLITLVFSYFINKFHGERMKIFSLKEQLVMSYGGLRGGVAFSLALQLSEEHVTLRGMFLTTVLMIILFNVVIQGISIRPLINILKVKLEEKAKKNLLCTINHQLTDSMLQLVEKISGHSGKNVWRKKLEKFELTYIQRCLLKEPHPTVLKIGDVNTKIAIRNVYSSMSSLASQSQIEERYVRDRYTSLAPVQYELNVRSERPGKTSIGKELNANQLLRYVKSKTNSENSTNKEIRFYLGDHDFKKPENGH…	Cation/H+ exchanger, CPA1 family (IPR018422)	GO:0055085 transmembrane transport GO:0006812 cation transport	solute:proton antiporter activity (GO:0015299)	integral component of membrane (GO:0016021)	cl36743: sodium/hydrogen exchanger 3; The Monovalent Cation:Proton Antiporter-1 (CPA1) Family	Sodium/hydrogen exchanger 1; Transporter, MEMBRANE PROTEIN; HET: LBN; 3.4A {Homo sapiens}	sodium/hydrogen exchanger 1 [Octopus sinensis] PREDICTED: Na(+)/H(+) exchanger beta-like [Octopus bimaculoides] hypothetical protein C0Q70_21002 [Pomacea canaliculata] PREDICTED: sodium/hydrogen exchanger 2-like [Octopus bimaculoides]	PV164548
>c31964_g8_i1 ATATATATATATACATACATATCCGTTTTACTGTGCGTGT GTGTGTTTGTGTTTACAGATATCACCATATACACATATAT ATATTTACCAGTATATGTGAATATCTTTCAACACTAACGC AAGCACATATATATATAGATAATCACACGCACACAAGCAT ATATACGCGTTTTGTGTATATGTTACGGCCACTGTTTAAC CGGTACTTCGGACTAATACAAATTTGGATTCATGATTATA CGAGGGATTTGTCTGGATTAAATTCTGTCACAGCTATGTG TGGATTATGTGGACTGATGATCCTAATCCAGGAATACGCT TTACTGAATATAAATGGCGTCAACTAGCAAATCAGATGAG AGATTGACAGGGAAAG…	>c31964_g8_i1 ATGGCGTCAACTAGCAAATCAGATGAGAGATTGACAGGGAAAGTGCCATCTGACGACGAATTGGAAGTTATTGAAAATGGTGGATTGAGTTCTCAGCCGTCGGTCCGAACGGACGAAGATGCCAATTCTGAGATTATCCGGATTGACCAAAAGACAGGTCAAGATGATCCAAATCGCGAAACTGCGCTGGGTCGAATTGTCAAGACTCTGCAGTATATCAAGATGTGGGCATCAGGTGGTGTGAAAACTCAACCCATACACGGGCCGGATTCCTTCCTTGAACGGTTTGCTATGGGTGGGAAAAACATTCATATCGACCCATCTGAAACGAAACATCGCAAAATATCTGACATCAAGTACTGGCATGGCATCGTTGTAGATCCCT…	cyclic nucleotide-gated cation channel-like X1	CNG X1	MASTSKSDERLTGKVPSDDELEVIENGGLSSQPSVRTDEDANSEIIRIDQKTGQDDPNRETALGRIVKTLQYIKMWASGGVKTQPIHGPDSFLERFAMGGKNIHIDPSETKHRKISDIKYWHGIVVDPSGNFYYRWLAVTSVAVIYNILLIVARSAFGELQRKYVALWITLDYLSDLVYLIDMGVRLKTGYLEHGLMVRDTKKLRLNYLRSKSFRFDVASILPTDLFYIITGINVPELRFNRLLRFTRLWEFFDRTETRTNFTNLFRICKLVLYILVIIHWNACAYFAISHSIGYGADGWVYPNISEKKFAPLTRKYIYSFYWSTLTLTTIGETPVPERDEEYLFVVVDFLIGVLIFATIVGNVGNMITNMNAQRAEFQQRMDGVKQYMEFRKVSKELE…	Cyclic nucleotide-gated cation channel (IPR050866)	transmembrane transport (GO:0055085) monoatomic ion transport (GO:0006811)	intracellularly cyclic nucleotide-activated monoatomic cation channel activity (GO:0005221) monoatomic ion channel activity (GO:0005216)	membrane (GO:0016020)	Ion_trans pfam00520 Ion transport protein; This family contains sodium, potassium and calcium ion channels. This ... 133-375 5.48e-34 CLZ pfam16526 C-terminal leucine zipper domain of cyclic nucleotide-gated channels; The CLZ domain is the ... 563-633 1.54e-27 CAP_ED cd00038 effector domain of the CAP family of transcription factors; members include CAP (or cAMP ..	Cyclic nucleotide-gated cation channel alpha-3; Heterotetramer, ligand-bound, MEMBRANE PROTEIN; HET: NAG, PCG;{Homo sapi	cyclic nucleotide-gated cation channel alpha-3-like [Octopus vulgaris] cyclic nucleotide-gated cation channel alpha-3-like [Octopus sinensis] cyclic nucleotide-gated channel cone photoreceptor subunit alpha [Octopus bimaculoides] cyclic nucleotide-gated cation channel alpha-3-like [Liolophura japonica] cyclic nucleotide-gated cation channel alpha-3-like [Gigantopelta aegis]	PV164549
>c34176_g8_i1 TTTTTTTTTTTTTTTTCATTCTTAGTTTCTTCGTCGAATT TACCTGTAAATAGCAGGTACAAAGATCACGTTTATAGACA CACCGAGAATAAGGGAGAGAAAAGAAAGAGGACGGTGAGA AAATGGAACGAAAGAGACGGGGGCGGGTAAACGATGGGGG AGAAGGAATTGCCAATCAATCATTAATTGGAATATAATCA TTAATATTTTAACCACGATCAGCGACAATATGTATGAAAC GACTATAAAACAGTTTGTATATTCCTAACACGATGCACGT GTATATGTAAACATATATATATGTGTGTGCATGTTTGTCG GTACATATACACCTATATGCATATATGTAAATATTAATGC CAAGCTGCATCACTAT…	>c34176_g8_i1 ATGTCCAGTGTCCTGACTAGAAGGAGAACGAGTGATACGATTTTGGCTGTTAAGTACACTCCATGCGCCGAGGAACAGACAGATGACGAATTGGAAGAAATTGCAATTGTTAGTCGAGATAACAGTAGCGAGAAAAAACCCAGCGAATTAGATGTTGAACAAAGTGTCACTGTAACCGTAAACGGCCCGCGCTTGCTTCCAGGTGTTGGCGTTTTCCATTCTCCGTCAGACCGTACCAAATTGATAGGGGAACGCTTGAGCTCGCAGTTGTCGCTACCGTCTCCAGTTTACTCAAACAAAGTTGTCGAACAGGCAACTTGTAAATCTACATCTAAACAAAGTCTTCTTGATATTGTAAGTAATCGTATTGACAAAGCAAAACAGC…	cyclic nucleotide-gated cation channel-like X2	CNG X2	MSSVLTRRRTSDTILAVKYTPCAEEQTDDELEEIAIVSRDNSSEKKPSELDVEQSVTVTVNGPRLLPGVGVFHSPSDRTKLIGERLSSQLSLPSPVYSNKVVEQATCKSTSKQSLLDIVSNRIDKAKQRTRSGEDIALMRKIRPTEPVTTREIRKQRKKEITQIFGNKRQRQQERIETSTNSSDKSGCKWTFVFDPSGRLSYWWSAVVSIAFLYNFWVLIYRFAFQEIRTETTYLWFTLDYTADFLYILDIAFHFRTGFLDEGVLQTDATKLRIHYMNTTRFYIDCLCLLPLDFLYLSIGFCSILRGFRLVKVYRFWTFLDRTERHTNYPNVIRTTTLMHYLLALFHWNACLYYIIVYKIDKATADWGFPKDESDVLKQYLHALYWSTLTLTTIGDLPM…	Cyclic nucleotide-gated cation channel (IPR050866) Potassium channel, voltage-dependent, EAG/ELK/ERG-like (IPR003938)	potassium ion transport (GO:0006813) monoatomic ion transport (GO:0006811) transmembrane transport (GO:0055085)	voltage-gated potassium channel activity (GO:0005249) monoatomic ion channel activity (GO:0005216) intracellularly cyclic nucleotide-activated monoatomic cation channel activity (GO:0005221)	membrane (GO:0016020)	PLN03192 super family cl33658 Voltage-dependent potassium channel; Provisional 179-581 1.22e-30 Atrophin-1 super family cl38111 Atrophin-1 family; Atrophin-1 is the protein product of the dentatorubral-pallidoluysian …	Cyclic nucleotide-gated cation channel alpha-3; Heterotetramer, ligand-bound, MEMBRANE PROTEIN; HET: NAG, PCG;{Homo sapi	cyclic nucleotide-gated cation channel alpha-3-like [Octopus sinensis] cyclic nucleotide-gated cation channel alpha-3 [Octopus bimaculoides] cyclic nucleotide-gated channel alpha-3-like [Haliotis cracherodii] cyclic nucleotide-gated cation channel alpha-3-like [Haliotis rufescens] Hypothetical predicted protein [Octopus vulgaris]	PV164550
>c33516_g1_i4 CCACAGCCACTGTACTTGTAAGTATAATGTTATTGCCATG AGAAATGGCAGGCAAAGAGCATGTGTAGCGAACCTGAAAT ATGTTCGTTGCAGTAGTAATTACCAATTAATTAAGAGTAA CCAATAAAGCAAAAAAAACAACAAAAAACTACGCACCCTA TCCTGCTGACACATTTTTTACACATGCGTATACATAATAT AAAACATAAATATTTACTTGATCCTTGACTTCGGTGTGGA TAGAAACACAGCAGATCTTGATGTTCACAGAAAAATTATA TAATTAATTGAGAACATATTCATAGTTGCATATAAAGAAA GAAGTACTCCAATATTTAGAGAAACAGTATATAATTTTAC ACCTCCGTCTCCGCTT…	>c33516_g1_i4 ATGGCAACTGGAGGTTACGAGTATGCTATGCCATTTGGAAATGACAATGGTGCCTACTTAAATGAGATGAACCAGGGGGAGAGCAACTATGAGCTTAATGATGTTGGATCATCCCAGTTTTCACCCTCACCGGCAGACAGTTTCACAGAACAGTTGATCCAGAACCTTCCCAGCAACAGACTCATGACTGAACTTACAAAAACAAAAGAGGGAACACTAAGATCCAGATCCAGATCAACAGGTAGCACTATGAGAAAACGAAAAACTTTCCGATCAAAATCTTTGATGTATAAAACTGTGAGGATGCGACAAAAAGCAACCAGTGAGGACATTCTGCAGAAGTTAGAATCTGATGAACTAATAGACGATGGATACCTAACAAGTG…	Transmembrane channel-like protein-5	TMC5	MATGGYEYAMPFGNDNGAYLNEMNQGESNYELNDVGSSQFSPSPADSFTEQLIQNLPSNRLMTELTKTKEGTLRSRSRSTGSTMRKRKTFRSKSLMYKTVRMRQKATSEDILQKLESDELIDDGYLTSDGKEALNAMPVNLSNKREVIQSLTDTIRSKEKTLSADVWLRSNVQGSWSRFKRRLRNMSYYIGLWQSAIKKIEGLFGSSVTSYFLFLKWLFLLNIFTFFLMFCFQVLPQLLYRFLQMTPSGYKNNSEFEAVNIFNGKGWMADTELFYGFYTNETIFISDATYLMPYAYFYSAIVNYLLILGAMFYSIARSYKENYIEATTEDNFYFVTKMFTIWDYSVISRDAAALRHRSIHNEIKEYLSEFKDSKKEKDFDLKMKIFLLRLLSHILVLGL…	Transmembrane channel-like protein (IPR038900)	None predicted	None predicted	plasma membrane (GO:0005886) membrane (GO:0016020)	TMC pfam07810 TMC domain; These sequences are similar to a region conserved amongst various protein products ... 493-598 8.66e-38	Transmembrane channel-like protein 1; Complex, MEMBRANE PROTEIN; HET: NAG, PEE, R16, 3PE, CLR, PLM, D12; 3.09A {Caenorha	channel 7 isoform X3 [Octopus vulgaris] transmembrane channel-like protein 5 [Octopus sinensis] transmembrane channel-like protein 5 [Octopus bimaculoides] TMC [Acanthosepion pharaonis] Transmembrane channel-like protein 5 [Mactra antiquata]	PV164551
>c31137_g8_i2 GAGAGAGAGAGAGAGAAGGAAGTGCTGAGGCAGTTAAGGA AGAAGAAAGAGTTACAACAGATATTCCTTGAAGTTAAAGT TTTGAGATAGTTTTGTATTTCTTCAACTTGTTCAGGAGGA AACGTTTATCTTTGCCATCCAAAACTAGCTGTTCTCTCAG GAGATCCTCCATTCTTATGCAGCCCTTTACGACGATGAAA TTATAGTAGATGAAGAAACATATGATGACTATCAGTGGAA CCATGATGGCTGGGGTGAATACGAGGTTCAGAATTTTAGC AATTATATCTGGCAAGCTGTTAATTAGGTTGGAGAGTGTA GTGAACATGGAAAAATCGATCTCACTGTACACGCGAAATG GACCGCAACTTTTTGA…	>c31137_g8_i2 ATGGACCAGTATAGACCATCCCTAACAGGTAGAGATTCCATTCCGAATCCCATTAATCCTGATTATAACGTAGGTTTTCAACAGCCTGGACATGTTAATCGCGGTTTTAGCATTGAGCCGGGTTATGCGTCGGCTTATTCAGGCCATTATTATGGAAGCCAGTTCTCTCATGATCTATCACCTCCACAAATACCCTCTGCGAACCCACGTAACCGTTTCTCCGGTAATACCTTTCATGAGAACGAAACCGGAGCGGCTACAACGCTTGGCCCAAGACACGACGGCATTAAAAAAAAAATGACCTACAAGGAAAGGATCAACACGGTGATTGATAATAATAATGAGATTTCTCCAAGTATGCTCGTGGATATTCTTAGGCAATATA…	Transmembrane channel-like protein-7	TMC7	MDQYRPSLTGRDSIPNPINPDYNVGFQQPGHVNRGFSIEPGYASAYSGHYYGSQFSHDLSPPQIPSANPRNRFSGNTFHENETGAATTLGPRHDGIKKKMTYKERINTVIDNNNEISPSMLVDILRQYIEEEKKLSKFQSWKKERKQKWNHFKADVRNSMKSWGLWSNSIKAIKGEYGNAMVSFFHFLRWLVILNFLLMLIMLCVTTFPFVSSYKHLDFSYYVEHSGEKWIKNNKYVEDAEYCSKNYSDFTEEELKKRKAHEHIKDALQGTGFMENTVLFYGSYHNITVSGNNYNMSLAYILATLAFFFVSFIAIIVSIAKGIKESLINELSTGVPFSQKVFASWDFCMKNDKIVRWKKTCLLHELRADLATQRELWVKSGRTFRTKVKLYSTRLLLNV…	Transmembrane channel-like protein (IPR038900)	None predicted	None predicted	plasma membrane (GO:0005886) membrane (GO:0016020)	TMC pfam07810 TMC domain; These sequences are similar to a region conserved amongst various protein products ... 515-664 7.46e-39 RSN1_7TM super family cl37668 Calcium-dependent channel, 7TM region, putative phosphate; RSN1_7TM is the seven transmembrane ... 399-476 3.77e-03	Transmembrane channel-like protein 2; Mechanosensory transduction Macromolecular complex, MEMBRANE PROTEIN; HET: TWT, NA	transmembrane channel 7 isoform X1 [Octopus vulgaris] transmembrane channel-like protein 7 [Octopus sinensis] transmembrane channel-like protein 7 [Octopus bimaculoides] transmembrane channel-like protein 7 isoform X3 [Magallana gigas] transmembrane channel-like protein 7 isoform X4 [Magallana gigas]	PV164552
>c34473_g11_i1 CTTGAATGTATTAGGGTGTATTTTTTAGTATGCGTGAGTG TGGACTGTAAGCATGTATACGTATAAGTAGGTTTACAGGT ATATCTGCGTGTATGCGTATGCGTGCGTGTTAGCGTGCTT TTGAGTGTATGCGTGCATTTCTATATATTTATTTACATAT GTATATCAGTACACATGCAAGTATACCTATATGCATACAT CCATATCATATACGTACACAGGAAATTGAATTTACGTTTG CACTTAAAATTGTTCTAAATATTCTGTTGTTCTTCCAGTC TATTAACATGTCACTCAAATTACCAACATAATGGAAGCCG GATTTTAGTAGTGGTATTCATGTTTCTGAATTTCTTCAGT TTCTGGCTGTTTGTT…	>c34473_g11_i1 ATGAGGTACATTACTACACATCCAAATGAAATATCGACGCAAATTTGGAATAATTTCTCATCAACCGAAATATGGAGTAACTTTTCCGCAGCAAAAAATGAAACTCAGCCCATAAGACGTAATCAAGACCTGGCTAATGCTGAAGTTATTACGTTGGCTGTTGTTATAATAATTACAGTTATAGGTAATAGTATTGTTTTAATAACATTGTTCCAGCGTAGAAAGAAACTGACACGAATGCACCTGTTTATTTTACACCTGTCTGTAACTGACCTCTTCGTCGCCTTCTTTAATAATTTGCCGCAGATGATTTGGGACATTACATTTTTATTTCTTGGAACTGATTTACTGTGTCGTCTCGTTACTTACTTACAAAGCGTAGCT…	cephalotocin receptor 1	CTR1	MRYITTHPNEISTQIWNNFSSTEIWSNFSAAKNETQPIRRNQDLANAEVITLAVVIIITVIGNSIVLITLFQRRKKLTRMHLFILHLSVTDLFVAFFNNLPQMIWDITFLFLGTDLLCRLVTYLQSVAMYASSYVLVATAIDRYFAICHPLSSHKWTTARVHVMVFIAWMLSFLFSTPQLFIWSMQFSNIGLTCQATFDPEWTLKFYITWLTVAIWILPTIALTLFYGMMCFAVWKRGRSTLGSSRTRNRSFLTNRVSTRIGQNHLTRGFSEEDMEGQSVNYNRGISRAKVRSVALTLSVVACYFICWSPFFVCQMWAAWDENAPYSGAIYTILLLLSSLNSCTNPWIYMIFSVFQHRAKTSRFVNDEETTSVTVLSSRNDIRLMSMKKKLEQTARN	G protein-coupled receptor, rhodopsin-like (IPR000276) Vasopressin receptor (IPR001817)	G protein-coupled receptor signaling pathway (GO:0007186)	G protein-coupled receptor activity (GO:0004930) vasopressin receptor activity (GO:0005000)	membrane (GO:0016020)	7tmA_Vasopressin_Oxytocin cd15196 vasopressin and oxytocin receptors, member of the class A family of seven-transmembrane G ... 35-356 2.31e-111	Histamine H3 receptor; GPCR, H3R, Histamine Receptor, MEMBRANE PROTEIN/IMMUNE SYSTEM, MEMBRANE PROTEIN-IMMUNE SYSTEM com	cephalotocin receptor 1 [Octopus sinensis] RecName: Full=Cephalotocin receptor 1; AltName: Full=OC/CE-R 1; AltName: Full=OT/VP superfamily peptide receptor 1 [Octopus vulgaris] cephalotocin receptor 1 [Octopus bimaculoides] Cephalotocin receptor 1 [Acanthosepion pharaonis] cephalotocin receptor 1-like [Gigantopelta aegis]	PV164554
>c33187_g9_i1 AATATCTTCGCCATCATCATCATTATCGTATGCTACTTCT TATTCGTTGTCGTCATCATCACCGCCGACAATAGCACCAT CATCCAACAACATGACTGTTAATGAGTACCATTGATATCC TATACTGACACTATATAACTTTTAAACGGAACAACGAGGT TAAATTCTGTTTAATTCTTCGAACGTTAACGTTTCTCATC TTCACGCTTAATCGGAAGCAAAGATGGAAAACTTCACAGA AGAAAACCTCCATCCTTGGATTACTACAACAACACGGGTC TACAACAACGTCACAATATTTCCTCAATACGATGACGAAT TGGGTAAATTTGAAATTATGGTCCTGTGTATTCTATGCTT CATGGCTCTGTTCGGA…	>c33187_g9_i1 ATGGAAAACTTCACAGAAGAAAACCTCCATCCTTGGATTACTACAACAACACGGGTCTACAACAACGTCACAATATTTCCTCAATACGATGACGAATTGGGTAAATTTGAAATTATGGTCCTGTGTATTCTATGCTTCATGGCTCTGTTCGGAAATGCAGTCGTATTAATCGTACTACGCATCAAAAAAACAACTCTCACTCGAATGCAGCTTTTGATCGTGTATTTGAGCGTTACTGACATTTCTGTAGCTCTCTTCCATATTCTACCGACTATTATTCTCAAAATCAACGTCTATTTCCTCGGAGACATATCTGCCTGCCGAGTGTATCAGTTTATCACTGTCGCCGAACTTTACGCTTCTTCATTCGTACTCATTGTCACCG…	Octopressin receptor	OPR	MENFTEENLHPWITTTTRVYNNVTIFPQYDDELGKFEIMVLCILCFMALFGNAVVLIVLRIKKTTLTRMQLLIVYLSVTDISVALFHILPTIILKINVYFLGDISACRVYQFITVAELYASSFVLIVTALDRYISICHPLAAHMWTNRRVHMTTALALFLALMCSLPQLDAVLVDFHGGKLCRPNLTTELANIAYSWWAFCSVFFVPLLLLIFFYGRICFVVWQSMRGRECTQSVGSSASRYVRKPIKCRISSQTSSENRVKNYSDARDKDSSRNPRAICRGVSKSKIKTIKLTFSVVACFIICYTPFFTVLMARTYDAELSSAQTPALVILSLLPSLNSCTNPWIYLAFSGKDFRFPMDTPLR	G protein-coupled receptor, rhodopsin-like (IPR000276) Vasopressin receptor (IPR001817)	G protein-coupled receptor signaling pathway (GO:0007186)	G protein-coupled receptor activity (GO:0004930) vasopressin receptor activity (GO:0005000)	membrane (GO:0016020)	7tmA_Vasopressin_Oxytocin cd15196 vasopressin and oxytocin receptors, member of the class A family of seven-transmembrane G ... 35-356 2.31e-111	Chimera protein of CC chemokine receptor type 2 isoform B and T4-lysozyme,Lysozyme; C-C Chemokine Receptor type 2, dual	octopressin receptor isoform X2 [Octopus bimaculoides] RecName: Full=Octopressin receptor [Octopus vulgaris] annetocin receptor-like [Octopus vulgaris] annetocin receptor-like [Octopus vulgaris] octopressin receptor isoform X1 [Octopus bimaculoides]	PV164555
>c31238_g13_i2 CACCACCACCACCACCATAACAACTGCATCCATCACCACC AACACTTTACTCCCAAATTCCCCGCCGCCGCCACCATCAG AACCGTCACTACAGCCTTATCCACCACTACCTCCACCACC ACCACATCCATCAGTATCACCATATTCACCACTACCACCA TCACTGCCATTGGGAAACGTTATTTACTGCTAGTAGAAGC CATCCATATACCAAGATGTTTCTATTCGATATTAACATCA CTAATGACCACCAAATGAGAATTAATTCATCTAACATGAA CGCTACCCCTGAAGAACTCTGCCTTGACGTTCAATCAAGT ACAGACTACCATCTATACAACGATAGCAATTATTGCGAGA GGATATTCGATGGAT…	>c31238_g13_i2 ATGTTTCTATTCGATATTAACATCACTAATGACCACCAAATGAGAATTAATTCATCTAACATGAACGCTACCCCTGAAGAACTCTGCCTTGACGTTCAATCAAGTACAGACTACCATCTATACAACGATAGCAATTATTGCGAGAGGATATTCGATGGATTTCTTTGTTGGGAAAAAACAAAACCAGGAAAAAGGGCCTTCATGCCATGCCCGTTTAACCCAGAAGCGTTTGCTTTCAAAGATTGTCTTCCAAATGGAACTTGGTTCCGTCACCCGATCTCCAACGTTTATTGGACCAATTATACTCCTTGTTTTAGAGATGTGCACTTACCTGAAATTGTAGCGTCTGTCTTCATCTGGGGTCATGTGGTCTCCATTATAGCT…	calcitonin gene-related peptide type 1 receptor-like	CGRP1	MFLFDINITNDHQMRINSSNMNATPEELCLDVQSSTDYHLYNDSNYCERIFDGFLCWEKTKPGKRAFMPCPFNPEAFAFKDCLPNGTWFRHPISNVYWTNYTPCFRDVHLPEIVASVFIWGHVVSIIALTLSMAIFSYFSQLNCARVTIHKHLFLTYILSGSVWIIEFGAIVSNGPVLFENSFWCRLVHVLTQYMTTCNYYWMFCEGLFMNVVIIQTFTMEHYLLKVCCVLGWVVPVLPASIYAVVRHLYGDNSRCWTGSSPLQWIIQGPVIFSLICSFILSINILRVLISKLRATNTDRYHQMRRSIRAILFLIPLLGLHFLIMPLHTAKGSQMEYIYSIFSAILISFQGLFVAILLCFVNEEVISVVRRKVNQYLLHSGQLDIRQSNISSAMESTAL…	G-protein coupled receptor 2 (IPR050332) GPCR, family 2, secretin-like (IPR000832)	cell surface receptor signaling pathway (GO:0007166) G protein-coupled receptor signaling pathway (GO:0007186)	transmembrane signaling receptor activity (GO:0004888) G protein-coupled receptor activity (GO:0004930)	membrane (GO:0016020)	7tm_GPCRs super family cl28897 seven-transmembrane G protein-coupled receptor superfamily; This hierarchical evolutionary ... 113-375 1.19e-97 HRM pfam02793 Hormone receptor domain; This extracellular domain contains four conserved cysteines that ... 46-107 1.87e-16	Parathyroid hormone/parathyroid hormone-related peptide receptor; GPCR, agonist, hormone, MEMBRANE PROTEIN; 2.76A {Homo	calcitonin gene-related peptide type 1 receptor-like [Octopus vulgaris] calcitonin receptor-like [Octopus sinensis] calcitonin receptor [Octopus bimaculoides] calcitonin gene-related peptide type 1 receptor-like [Octopus vulgaris] unnamed protein product [Acanthosepion pharaonis]	PV164556
>c33141_g1_i2 CCCCACCCCCCACTTCGCTCTTCATGCATCCTACATAACCCCCGTCCTTTCTCTGTTTCTGCAGTGGTGGGTATAGTGATCACCATCACTGCTCACTGCTCTGTTTGTCTACCGTAAGCAGACCGGTTAGTGGGACTGAGGCTGCATGAAGTTCCTCATAACCTCAATGGGTAGCGGGAATATGATGGTGGAGTTTTTCTCGGCGGAGATTGTGTTGAGGGTTTGGAGGTAACGGAGTTGCAGAGAGGCAGGTGACTCGCACATGATGTCAGCAGCTTCCTTCAAGGCACGAGAGGCCCTCTGTTCACCTTCAGCAGCAATCACCTTCGCTCTTGCCTCACGAGTGGCCTCAGCTTCAGCTGCCATAGCTCTTTGTAGCTGTACA…	>c33141_g1_i2 ATGGATAGCACCAATAATGAGTTTAAGAATTACTCTGCAAACGAAACAGATGCAGCTCGCGAAAACAAACTCGGCTTATGTGGTACCTTGCTTATGGCTCTCTCTTTTGTCATTATCCTGTGCACATTACCGTTCTCTCTGTGTCTAGTTATTAAGGTTGTCCAGGAATACGAGAGGGCTGTAATCTTTCGACTTGGAAGACTATTGTCTGGAGGAGCAAAGGGACCAGGGTTGTTTTGCATCATACCATGTATTGATTCCTATAGCAAAGTTGATATGAGGACTGTCTCTTTTGATGTGCCGCCCCAGGAGGTACTCACCAAAGACTCAGTGACTGTAGCAGTGGATGCAGTTGTGTACTTCAGAGTCCAGAATGCCACGATGT…	Mechanosensory protein 2 X1	STOM X1	MDSTNNEFKNYSANETDAARENKLGLCGTLLMALSFVIILCTLPFSLCLVIKVVQEYERAVIFRLGRLLSGGAKGPGLFCIIPCIDSYSKVDMRTVSFDVPPQEVLTKDSVTVAVDAVVYFRVQNATMSIANVEDANRSTRLLAQTTLRNTLGTKNLSEILSDRETISHLMQSSLDEATDPWGVRVERVEVKDVRLPVQLQRAMAAEAEATREARAKVIAAEGEQRASRALKEAADIMCESPASLQLRYLQTLNTISAEKNSTIIFPLPIEVMRNFMQPQSH	IPR001972: Stomatin/HflK/HflC family IPR043202: Band-7 stomatin-like	None	None	GO:0005886 plasma membrane GO:0016020 membrane	cd03403: Stomatin, a subgroup of the stomatin-like proteins (slipins) family; cl28897: seven-transmembrane G protein-coupled receptor superfamily	PH stomatin; stomatin, archaea, Pyrococcus horikoshii, trimer, coiled-coil, flotillin, SPFH, membrane fusion, traffickin	band 7 protein AGAP004871 isoform X2 [Octopus sinensis]; AGAP004871-like isoform X1 [Octopus bimaculoides]; band 7 protein AGAP004871 isoform X1 [Octopus sinensis]; mechanosensory protein 2 isoform X3 [Octopus sinensis]; PREDICTED: band 7 protein AGAP004871-like isoform X2 [Octopus bimaculoides]	PV164567
>c33141_g1_i5 CCCCACCCCCCACTTCGCTCTTCATGCATCCTACATAACCCCCGTCCTTTCTCTGTTTCTGCAGTGGTGGGTATAGTGATCACCATCACTGCTCACTGCTCTGTTTGTCTACCGTAAGCAGACCGGTTAGTGGGACTGAGGCTGCATGAAGTTCCTCATAACCTCAATGGGTAGCGGGAATATGATGGTGGAGTTTTTCTCGGCGGAGATTGTGTTGAGGGTTTGGAGGTAACGGAGTTGCAGAGAGGCAGGTGACTCGCACATGATGTCAGCAGCTTCCTTCAAGGCACGAGAGGCCCTCTGTTCACCTTCAGCAGCAATCACCTTCGCTCTTGCCTCACGAGTGGCCTCAGCTTCAGCTGCCATAGCTCTTTGTAGCTGTACA…	>c33141_g1_i5 ATGTCGAACGAAATGAAAATGGATTCAGTCATTGTGAGTGAAGATGCAGCTCGCGAAAACAAACTCGGCTTATGTGGTACCTTGCTTATGGCTCTCTCTTTTGTCATTATCCTGTGCACATTACCGTTCTCTCTGTGTCTAGTTATTAAGGTTGTCCAGGAATACGAGAGGGCTGTAATCTTTCGACTTGGAAGACTATTGTCTGGAGGAGCAAAGGGACCAGGGTTGTTTTGCATCATACCATGTATTGATTCCTATAGCAAAGTTGATATGAGGACTGTCTCTTTTGATGTGCCGCCCCAGGAGGTACTCACCAAAGACTCAGTGACTGTAGCAGTGGATGCAGTTGTGTACTTCAGAGTCCAGAATGCCACGATGTCCATTG…	Mechanosensory protein 2 X2	STOM X2	MSNEMKMDSVIVSEDAARENKLGLCGTLLMALSFVIILCTLPFSLCLVIKVVQEYERAVIFRLGRLLSGGAKGPGLFCIIPCIDSYSKVDMRTVSFDVPPQEVLTKDSVTVAVDAVVYFRVQNATMSIANVEDANRSTRLLAQTTLRNTLGTKNLSEILSDRETISHLMQSSLDEATDPWGVRVERVEVKDVRLPVQLQRAMAAEAEATREARAKVIAAEGEQRASRALKEAADIMCESPASLQLRYLQTLNTISAEKNSTIIFPLPIEVMRNFMQPQSH	IPR001972: Stomatin/HflK/HflC family IPR043202: Band-7 stomatin-like	None	None	GO:0005886 plasma membrane GO:0016020 membrane	cd03403: Stomatin, a subgroup of the stomatin-like proteins (slipins) family; cl28897: seven-transmembrane G protein-coupled receptor superfamily	PH stomatin; stomatin, archaea, Pyrococcus horikoshii, trimer, coiled-coil, flotillin, SPFH, membrane fusion, traffickin	mechanosensory protein 2 isoform X3 [Octopus sinensis]; PREDICTED: band 7 protein AGAP004871-like isoform X2 [Octopus bimaculoides]; band 7 protein AGAP004871 isoform X2 [Octopus sinensis]; band 7 protein AGAP004871 isoform X1 [Octopus sinensis]; PREDICTED: band 7 protein AGAP004871-like isoform X1 [Octopus bimaculoides];	PV164568
ANO	>c31699_g1_i2 ATGAGTTCAAGTACTGACCATGAGCTGCTTGATGTTAGCCAACCTATGTCCTCATACACAGATAATATTGAATTTTTGGACAGTATGGAATCATTGAGTTTTTATAAGGACTTTGATGAAACTGCTGAGGGAAGGAAATTATATTTTGAAGATGGAGTGCGACGGATCGATTATATCATTGCATGGAATAAACATAGTAAGAAGATGACAGAATCACAGAACGCTCGCTCGACTTTTCATGATAACTTGAAGAAAGAGTTCCTAGAACTTGAAGTTGATACCAGTGATTCCGAAATCCATTTTATGAAAATCCATGCACCATTCAAAGTTTTATGTCGTTATGCAGAACTACTTAAACTGAAAGTTCCAATGAAAGAAACTCCTG…	Anoctamin-1	ANO	MSSSTDHELLDVSQPMSSYTDNIEFLDSMESLSFYKDFDETAEGRKLYFEDGVRRIDYIIAWNKHSKKMTESQNARSTFHDNLKKEFLELEVDTSDSEIHFMKIHAPFKVLCRYAELLKLKVPMKETPELLHFAKQYDEQVFYLDTDGTEQVQVVKGDGPIKKLHKLWQQLSEKLKSPFDYNKEVFKATPKEYKCPFSRDKDYLFAYPENHEAIFSQGMRTRIVDYILRRTSFGDKDAESYSCGIKKMISDGYYVSAFPLHEGHWKKETKPNIRKDLYDNWGHWSQFLKFQPLHYIKEYFGEKVGIYFAWLGFYTLMLIPAAIVGFGITIYGLIIMRDNYVSNEICQSTNITMCPLCDHRCPYWNLSEACSHSRVSAIVDNGATVFFAIFMSFWGTLFL…	Anoctamin (IPR007632); Anoctamin-5 (IPR031294)	None predicted	GO:0046983 protein dimerization activity	None predicted	pfam04547: Anoctamin family Calcium-activated chloride channel; pfam16178: dimerization domain of Ca+-activated chloride-channel, anoctamin	Anoctamin-6; TMEM16F, scramblase, MEMBRANE PROTEIN; 3.2A {Mus musculus}	anoctamin-4 isoform X1 [Octopus sinensis]; anoctamin-4 isoform X2 [Octopus sinensis]; anoctamin-4 isoform X5 [Octopus sinensis]; anoctamin-4 isoform X3 [Octopus sinensis]; anoctamin-4 isoform X4 [Octopus sinensis];	MN081804
CGRPR	>c28578_g1_i1 ATGGCTTCAATTTTAAATGGACTTGTTTGGATAGTAGAATATAAAGTTATTGTTAATGAAGGACACATACTTCACGAAAACTTTGTCTGGTGCCAAGCAGTTCATGTGATCACACAGTACACTACTTGTAGTAATTATTTCTGGATGTTCTGTGAAGGATTCTTTATGCACACACTCATTATGAACGCTTTTTCTACTTCATGTCCGCTACTTTATATTTGTCATATCATCGGATGGGGTATCCCAGCTGTTCCAACGATTATATATTCTGTTCTCAGAGCACTTTATGGTGACAGTAAAAGATGTTGGACTGGAAGTAGCAGATTACAGTGGATTATATTAGGACCCATCATTCTATCATTATTGGTAAGCCTTGCACTTGGAG…	Calcitonin gene-related peptide type 1 receptor	CALCRL_1.1	MASILNGLVWIVEYKVIVNEGHILHENFVWCQAVHVITQYTTCSNYFWMFCEGFFMHTLIMNAFSTSCPLLYICHIIGWGIPAVPTIIYSVLRALYGDSKRCWTGSSRLQWIILGPIILSLLVSLALGANILRMLLSKLRARNTDPYHQTSRGVRATLLLIPLLGLHYFILPLKPEGNEKMEFVYDIISALLISLQGFFVSLLFCFLNEEVISVIKRKFQQIQIQFGHIDVRRPSNALTLVESTSFSTKGINNSVPGSPKQNRTVERQAMLLHTDAELGQ	GPCR, family 2, secretin-like (IPR000832)	GO:0007166 cell surface receptor signaling pathway GO:0007186 G protein-coupled receptor signaling pathway	GO:0004888 transmembrane signaling receptor activity GO:0004930 G protein-coupled receptor activity	GO:0016021 integral component of membrane	cl28897 : 7tm_GPCRs super family; seven-transmembrane G protein-coupled receptor superfamily	Calcitonin gene-related peptide type 1 receptor; class B G protein-coupled receptor, agonist-receptor-G protein ternary	calcitonin receptor isoform X3 [Octopus sinensis]; calcitonin receptor isoform X2 [Octopus sinensis]; calcitonin gene-related peptide type 1 receptor isoform X4 [Octopus sinensis]; calcitonin gene-related peptide type 1 receptor isoform X1 [Octopus sinensis]; PREDICTED: calcitonin gene-related peptide type 1 receptor-like [Octopus bimaculoides];	MN081806
	>c31238_g13_i1 ATGTTTCTATTCGATATTAACATCACTAATGACCACCAAATGAGAATTAATTCATCTAACATGAACGCTACCCCTGAAGAACTCTGCCTTGACGTTCAATCAAGTACAGACTACCATCTATACAACGATAGCAATTATTGCGAGAGGATATTCGATGGATTTCTTTGTTGGGAAAAAACAAAACCAGGAAAAAGGGCCTTCATGCCATGCCCGTTTAACCCAGAAGCGTTTGCTTTCAAAGATTGTCTTCCAAATGGAACTTGGTTCCGTCACCCGATCTCCAACGTTTATTGGACCAATTATACTCCTTGTTTTAGAGATGTGCACTTACCTGAAATTGTAGCGTCTGTCTTCATCTGGGGTCATGTGGTCTCCATTATAGCT…	Calcitonin gene-related peptide type 1 receptor	CALCRL_13.1	MFLFDINITNDHQMRINSSNMNATPEELCLDVQSSTDYHLYNDSNYCERIFDGFLCWEKTKPGKRAFMPCPFNPEAFAFKDCLPNGTWFRHPISNVYWTNYTPCFRDVHLPEIVASVFIWGHVVSIIALTLSMAIFSYFSQLNCARVTIHKHLFLTYILSGSVWIIEFGAIVSNGPVLFENSFWCRLVHVLTQYMTTCNYYWMFCEGLFMNVVIIQTFTMEHYLLKVCCVLGWVVPVLPASIYAVVRHLYGDNSRCWTGSSPLQWIIQGPVIFSLICSFILSINILRVLISKLRATNTDRYHQMRRSIRAILFLIPLLGLHFLIMPLHTAKGSQMEYIYSIFSAILISFQGLFVAILLCFVNEEVISVVRRKVNQYLLHSGQLDIRQSNISSAMESTAL…	GPCR, family 2, secretin-like (IPR000832)	GO:0007166 cell surface receptor signaling pathway GO:0007186 G protein-coupled receptor signaling pathway	GO:0004888 transmembrane signaling receptor activity GO:0004930 G protein-coupled receptor activity	GO:0016020 membrane GO:0016021 integral component of membrane	cl28897 : 7tm_GPCRs super family; seven-transmembrane G protein-coupled receptor superfamily; pfam02793: Hormone receptor domain	Calcitonin gene-related peptide type 1 receptor; class B G protein-coupled receptor, agonist-receptor-G protein ternary	calcitonin receptor-like [Octopus sinensis]; hypothetical protein OCBIM_22003008mg [Octopus bimaculoides]; unnamed protein product [Sepia pharaonis]; PREDICTED: calcitonin gene-related peptide type 1 receptor-like [Octopus bimaculoides]; calcitonin receptor isoform X2 [Octopus sinensis];	MN081807
	>c33183_g7_i1 ATGTGTCGTGTTGTGTGTAACCCATTGACAATAGTTTTGATATCAATGCAGGTTTACAATTCCCTTGCATTTAACCAGACAGAAACTTCTACGAGTCCAAATAAGGAGGTACGTTTCTGCCGATTCAAGGATAAACTGATGTCTTACGACGAGTTTAAAAATAAAACGAAATTCATGTGTTTCTACTATTTATTTCGAAAGAAAGAGAAAGGCCAATCTTGTACAGTGTTATCAAGACAAGAATGTGAAAGATGGAAGACATGCAGTTTGGATGCTGTAAAATGCTGCGATCGAATGCTTAAGATGTCTGCCGATGATGATAATTCAACAAATTCCAGTAGTCTCTCCTGTCATTCAAATTGGGATGGATATGGCTGCTGGGACA…	Calcitonin gene-related peptide type 1 receptor	CALCRL_7.1	MCRVVCNPLTIVLISMQVYNSLAFNQTETSTSPNKEVRFCRFKDKLMSYDEFKNKTKFMCFYYLFRKKEKGQSCTVLSRQECERWKTCSLDAVKCCDRMLKMSADDDNSTNSSSLSCHSNWDGYGCWDKSFANKTANIKCPGFASTHYLPDNLLVTKDCSVNGTWELHPITKRPWTDYTVCFLNKLEDVKTIVLVNIFMNAASILFLGPAIIIFLAYKFLRREMIIMIHISFFTSLFLASVMLFLINTIFTYQNLTNPKRSSSTNDNFECVSLNILHRYFDSATYFWMFCEASHLHQLTVNCFRPPRRMYMYHCFAWGLPLALMIIYIILRVKSLHTEIDDDPRVNCWIPRAGQLEWIFNVPHIICSILNVVFLCHILRQLFKLESHPNDPSSLRRSVK…	GPCR, family 2, secretin-like (IPR000832)	GO:0007166 cell surface receptor signaling pathway GO:0007186 G protein-coupled receptor signaling pathway	GO:0004888 transmembrane signaling receptor activity GO:0004930 G protein-coupled receptor activity	GO:0016020 membrane GO:0016021 integral component of membrane	cl28897 : 7tm_GPCRs super family; seven-transmembrane G protein-coupled receptor superfamily; pfam02793: Hormone receptor domain	Glucagon receptor,Endolysin,Glucagon receptor; Human GCGR receptor, Class B, 7TM domain, membrane, LCP, XFEL, SIGNALING	calcitonin gene-related peptide type 1 receptor-like [Octopus sinensis]; PREDICTED: calcitonin receptor-like [Octopus bimaculoides]; unnamed protein product [Sepia pharaonis]; hypothetical protein CAPTEDRAFT_219484 [Capitella teleta]	MN081808
>c35781_g11_i2 AGCAGCAGCAGCAACAGCAGCAGTTCCAACGGCTCAAGGTTGAGGATGCTTTATCCTACT TGGACCAAGTTAAATTACAATTTGGTACTCAACCACAGGTCTACAACGACTTCTTGGACA TCATGAAAGAATTTAAATCTCAAACCATTGATACTCCTGGAGTGATCAACCGAGTATCAA ACTTGTTCAAGGGGCATCCGGAGTTAATAGTTGGTTTTAATACATTTCTTCCTCCTGGCT ACAAGATAGAGGTGCAAGCAAATGAAATAAATGTCACTCAACCGAACCAGCAAGTTGTTT CCATTACCAACAGTGCTCTACCAACATCAACCCCAGGGCCAGGATATACAAAAAATTTGA CCAATAATGTCCCTGGTT…	>c35781_g11_i2 ATGAAAGAATTTAAATCTCAAACCATTGATACTCCTGGAGTGATCAACCGAGTATCAAACTTGTTCAAGGGGCATCCGGAGTTAATAGTTGGTTTTAATACATTTCTTCCTCCTGGCTACAAGATAGAGGTGCAAGCAAATGAAATAAATGTCACTCAACCGAACCAGCAAGTTGTTTCCATTACCAACAGTGCTCTACCAACATCAACCCCAGGGCCAGGATATACAAAAAATTTGACCAATAATGTCCCTGGTTCTTCTCCAAATGGCTGTGCTACAAGTCAGCATTCTCAGAACCAATCTTCAAGAGTCGGTGCAGACATGCCGACCACCAACCAGCACAGTAACCCTCAAGGTCAACCAACAAGTCAGCCAGTAGAGTTT…	Paired amphipathic helix protein Sin3a X1	Sin3a X1	MKEFKSQTIDTPGVINRVSNLFKGHPELIVGFNTFLPPGYKIEVQANEINVTQPNQQVVSITNSALPTSTPGPGYTKNLTNNVPGSSPNGCATSQHSQNQSSRVGADMPTTNQHSNPQGQPTSQPVEFNHAINYVNKIKNRFQGQPEVYKAFLEILHTYQKEQRNLKEGINQPGCKPLTEAEVYSQVARLFHNQEDLLKEFGQFLPDANGSSYINCSSSPQQSDSPLSVRNDRTSSVKKPGINNKTQNNKSSCQLRRPPANQQPPAKKLKPSSLKDVSLAEAGKYGTLNEFAFFDKVRKILKNTDVYENFLRCLVLFNQEVLSRAELVQMVQTFLGRHPELNKWFKDFLGYKESGSNVDPVPHSATGKERISGDLAMEIDFSTCKKFGVSYRALPSSYP…	Transcriptional regulatory protein Sin3-like (IPR039774) Transcriptional regulatory protein Sin3a (IPR037969)	GO:0006355 regulation of transcription, DNA-templated	GO:0003714 transcription corepressor activity	GO:0016580 Sin3 complex	cl35027 : Histone deacetylase complex	Paired amphipathic helix protein Sin3a; transcription repression, corepressor complex, histone deacetylase complex, Tran	PREDICTED: paired amphipathic helix protein Sin3a-like isoform X2 [Octopus bimaculoides] paired amphipathic helix protein Sin3a isoform X5 [Octopus sinensis] PREDICTED: paired amphipathic helix protein Sin3a-like isoform X3 [Octopus bimaculoides] PREDICTED: paired amphipathic helix protein Sin3a-like isoform X1 [Octopus bimaculoides] hypothetical protein OCBIM_22011842mg [Octopus bimaculoides]	PV164514
>c35781_g11_i5 AGCAGCAGCAGCAACAGCAGCAGTTCCAACGGCTCAAGGTTGAGGATGCTTTATCCTACT TGGACCAAGTTAAATTACAATTTGGTACTCAACCACAGGTCTACAACGACTTCTTGGACA TCATGAAAGAATTTAAATCTCAAACCATTGATACTCCTGGAGTGATCAACCGAGTATCAA ACTTGTTCAAGGGGCATCCGGAGTTAATAGTTGGTTTTAATACATTTCTTCCTCCTGGCT ACAAGATAGAGGTGCAAGCAAATGAAATAAATGTCACTCAACCGAACCAGCAAGTTGTTT CCATTACCAACAGTGCTCTACCAACATCAACCCCAGGGCCAGGATATACAAAAAATTTGA CCAATAATGTCCCTGGTT…	>c35781_g11_i5 ATGAAAGAATTTAAATCTCAAACCATTGATACTCCTGGAGTGATCAACCGAGTATCAAACTTGTTCAAGGGGCATCCGGAGTTAATAGTTGGTTTTAATACATTTCTTCCTCCTGGCTACAAGATAGAGGTGCAAGCAAATGAAATAAATGTCACTCAACCGAACCAGCAAGTTGTTTCCATTACCAACAGTGCTCTACCAACATCAACCCCAGGGCCAGGATATACAAAAAATTTGACCAATAATGTCCCTGGTTCTTCTCCAAATGGCTGTGCTACAAGTCAGCATTCTCAGAACCAATCTTCAAGAGTCGGTGCAGACATGCCGACCACCAACCAGCACAGTAACCCTCAAGGTCAACCAACAAGTCAGCCAGTAGAGTTT…	Paired amphipathic helix protein Sin3a X2	Sin3a X2	MKEFKSQTIDTPGVINRVSNLFKGHPELIVGFNTFLPPGYKIEVQANEINVTQPNQQVVSITNSALPTSTPGPGYTKNLTNNVPGSSPNGCATSQHSQNQSSRVGADMPTTNQHSNPQGQPTSQPVEFNHAINYVNKIKNRFQGQPEVYKAFLEILHTYQKEQRNLKEGINQPGCKPLTEAEVYSQVARLFHNQEDLLKEFGQFLPDANGSSYINCSSSPQQSDSPLSVRNDRTSSVKKPGINNKTQNNKSSCQLRRPPANQQPPAKKLKPSSLKDVSLAEAGKYGTLNEFAFFDKVRKILKNTDVYENFLRCLVLFNQEVLSRAELVQMVQTFLGRHPELNKWFKDFLGYKESGSNVDPVPHSATGKERISGDLAMEIDFSTCKKFGVSYRALPSSYP…	Transcriptional regulatory protein Sin3-like (IPR039774) Transcriptional regulatory protein Sin3a (IPR037969)	GO:0006355 regulation of transcription, DNA-templated	GO:0003714 transcription corepressor activity	GO:0016580 Sin3 complex	cl35027 : Histone deacetylase complex	Paired amphipathic helix protein Sin3a; transcription repression, corepressor complex, histone deacetylase complex, Tran	paired amphipathic helix protein Sin3a isoform X3 [Octopus sinensis] paired amphipathic helix protein Sin3a isoform X4 [Octopus sinensis] paired amphipathic helix protein Sin3a isoform X1 [Octopus sinensis] paired amphipathic helix protein Sin3a isoform X2 [Octopus sinensis] uncharacterized protein LOC115214995 isoform X1 [Octopus sinensis]	PV164515
>c33024_g5_i1 GGTGGTGATGGTGGTGGTGGTGGAACGGGATGCTTCGATGCAAAAATGGTGTAAGAAGGACGAAAAAATACGCGACTTTTTTTTTTAACACCCTTCGTTTCAAATTAGAGGCAGCGAGCCGGTCGTCACTGGTTTCATCGACACCGTCAGTCAAATGATCAACAGCTGCTCGACCTCAACGACGAATCGCCCTCAGCATCACCTATAGAAGACGGCATGGCCCTGAAACTGTATAACAAAACACTGCTGTCGACGCCAGACAGGGACCAAAATGTGTACTGGGCCGACTTTGAATATTCAAATTTCAGTGAGGGCAAGAGGAAGTTCATCTTCTTGGGGGTCCTGAATGGTAAAGGCCCCAGGAAGGGAGAATTGTGTTCTATTA…	>c33024_g5_i1 ATGGCCCTGAAACTGTATAACAAAACACTGCTGTCGACGCCAGACAGGGACCAAAATGTGTACTGGGCCGACTTTGAATATTCAAATTTCAGTGAGGGCAAGAGGAAGTTCATCTTCTTGGGGGTCCTGAATGGTAAAGGCCCCAGGAAGGGAGAATTGTGTTCTATTAAGACATTCAAGGACCGAATAGGTGACTACGAAGACTGGCGGAAGGAGATTATGAAATGCAAGCAGGCGAACGATTTGGCCCAACAGTTTAACCTGTGCTCGGCCGACGAACGTAAGATCTTTTTTGAGGTGCCCATCATTGCTGAAATGGATATGCTGTCGCACTGCACCCAGCTGATACAGAAGGTGACCCGCAAGAAGATCTTCGTCCTTGAAG…	Alpha protein kinase 1	ALPK1	MALKLYNKTLLSTPDRDQNVYWADFEYSNFSEGKRKFIFLGVLNGKGPRKGELCSIKTFKDRIGDYEDWRKEIMKCKQANDLAQQFNLCSADERKIFFEVPIIAEMDMLSHCTQLIQKVTRKKIFVLEECIAIEPFLKGSFQKFSSTYSSYYTCNGGGDGADSTAPTANYNGTGYGKHTKGKSTNTTNTYANNLAFVEAFSHYTYWYTKGRMVVDDLQGVIQDTNHFRLTDPSIHSVKLSYGPTDSGQNGITAFLSKHRCNKICANWFLNQQH	Protein kinase-like domain homologous superfamily (IPR011009)	protein phosphorylation (GO:0006468)	protein serine/threonine kinase activity (GO:0004674) ATP binding (GO:0005524)	None predicted	cd04515: Alpha kinase family	Myosin heavy chain kinase A; Protein kinase like fold, Protein kinase, ATP Binding, Nucleotide binding, Serine/threonine	PREDICTED: uncharacterized protein LOC106874992 isoform X1 [Octopus bimaculoides] PREDICTED: uncharacterized protein LOC106874992 isoform X2 [Octopus bimaculoides] uncharacterized protein LOC115225995 [Octopus sinensis] uncharacterized protein LOC115225996 [Octopus sinensis] PREDICTED: uncharacterized protein LOC106874991 [Octopus bimaculoides]	PV164450
>c34829_g2_i1 TATATATAGAGATTTGGCATGCTTCGGTATATGTGTGTTC CAAATGGCAATATAGTGATATGAATTGAAACATCCATGTT GCTAATGTACACATGAGCATGCACAGTTCATGTGCACACA TGTAAAGAGCACAACACACACACACATACACACAAACCTT GAACATGATAAAATATAGGGACGGTGACCCTGTCCACACA TTTGCTGTATATTTCTGCATTGCTGTATATATTTTTTTTC TGTTTTTTTTTTGTTTTTTGTTCTTTTTTTTTTTACTTTA GTTATGTCAGTATTAACATATTTAATGCGGGGCGCATTTA GAGAAGCCAACTAGAAATAATTATGCAGAACAGAAAAGGA GAGTAAAATACAGCAT…	>c34829_g2_i1 ATGGGGAACTCCGTAAGGCGGTACTTAAATTCGGATTTCCTTGTATTTGTCAGAACCGGAGATCGTAAGCATGCGTCAACCGACGCCAATGTCAAAATCATTTTGATCAACGAGGACGGAGAGAAATCTTACGAGATCGTCTTGGATAATATTCTACGAGATGATTTCAAAAAAGGTGCCAGTGATACGTTCTCGGTGAGAAATTTGCGAGATTTCGGTCGAGTGGAAAAAATCGAATTCTGGCGAGACAATGCCGGAGTTTCTCCAGATTGGTACGTGGAGAAAATCATGGTGGAAAATGTTAAAACTAATGAAATGAGTATCTTCCCCGTGTTTCGGTGGATCAAAGCTAATTATCATTACCAAATTCGTCATCTGGATACAA…	allene oxide synthase-lipoxygenase protein	AOSL	MGNSVRRYLNSDFLVFVRTGDRKHASTDANVKIILINEDGEKSYEIVLDNILRDDFKKGASDTFSVRNLRDFGRVEKIEFWRDNAGVSPDWYVEKIMVENVKTNEMSIFPVFRWIKANYHYQIRHLDTILPQDDEQVEQRKMELEDKRKIYIASQKGPGFPMMAESLPTDEQFSFEYKWSIVRRKAQLIATSKLVKLKEAGEWASFVDLFKVYTRHVFSKPMSVQSWRNDLNFGLQRITGCNPSFIKLCTKIPENMGVDEEMLKPQLEDKTLEEVIAEKRLFYTDHKIMDGLKHREDFDICSPIALFLLNNKGHLIPIAIQLQQQKGPDNPVFTPTDPPCTWIRAKMWYNNADAAIHQSLTHLAFTHLLMEGIVISTQRNISLSHPVFKLLAPHTLYLL…	Lipoxygenase (IPR000907)	lipid oxidation (GO:0034440)	protein binding (GO:0005515) metal ion binding (GO:0046872) oxidoreductase activity, acting on single donors with incorporation of molecular oxygen, incorporation of two atoms of oxygen (GO:0016702)	None predicted		Allene oxide synthase-lipoxygenase protein; lipoxygenase, arichidonic metabolism, Dioxygenase, Fatty acid biosynthesis,	allene oxide synthase-lipoxygenase protein [Octopus bimaculoides] allene oxide synthase-lipoxygenase protein-like isoform X2 [Octopus vulgaris] allene oxide synthase-lipoxygenase protein-like isoform X2 [Octopus vulgaris] hypothetical protein ACJMK2_032134 [Sinanodonta woodiana] allene oxide synthase-lipoxygenase protein-like isoform X1 [Haliotis asinina]	PV164553
